# Supplementary material for: (2,4-Dimethoxy­benzyl­idene)-2-hydroxy­benzohydrazide ethanol solvate
Source: Acta Crystallogr Sect E Struct Rep Online. 2008 May 3;64(Pt 6):o961. doi: 10.1107/S1600536808011768 (PMC2961356; doi:10.1107/S1600536808011768)
Supplement: Supplementary file 2 [file e-64-0o961-Isup2.hkl]

# 
# h,k,l, Fc-squared, Fo-squared, sigma(Fo-squared) and status flag 
# 
data_I
_shelx_title '  P21/n' 
_shelx_refln_list_code          4 
_shelx_F_calc_maximum      203.66 
_exptl_crystal_F_000       736.00 
_reflns_d_resolution_high  0.7696 
 
loop_ 
 _symmetry_equiv_pos_as_xyz 
 'x, y, z' 
 '-x+1/2, y+1/2, -z+1/2' 
 '-x, -y, -z' 
 'x-1/2, -y-1/2, z-1/2' 
 
_cell_length_a     7.7909 
_cell_length_b    18.0539 
_cell_length_c    12.0001 
_cell_angle_alpha  90.000 
_cell_angle_beta   93.803 
_cell_angle_gamma  90.000 
 
_shelx_F_squared_multiplier     1.000 
 
loop_ 
 _refln_index_h 
 _refln_index_k 
 _refln_index_l 
 _refln_F_squared_calc 
 _refln_F_squared_meas 
 _refln_F_squared_sigma 
 _refln_observed_status 
   2   0   0     2692.82     2478.91     67.06 o 
   4   0   0       33.32       28.20      5.29 o 
   6   0   0       90.10       89.04     10.46 o 
   8   0   0       14.46        7.44      8.58 o 
  10   0   0       14.85       -8.17     13.00 o 
   1   1   0      601.74      581.32     12.39 o 
   2   1   0     6698.24     6274.23    125.91 o 
   3   1   0       11.06        9.24      2.23 o 
   4   1   0      874.44      792.26     18.99 o 
   5   1   0       30.00       24.61      4.41 o 
   6   1   0       31.76       30.24      5.31 o 
   7   1   0       11.77        4.31      4.82 o 
   8   1   0       29.54       16.27      7.50 o 
   9   1   0        8.96       -1.19      7.23 o 
  10   1   0        3.96        8.20      9.82 o 
   1   2   0      956.51      914.90     22.56 o 
   2   2   0     1467.34     1371.19     28.93 o 
   3   2   0      416.31      431.99     11.12 o 
   4   2   0      705.27      676.12     16.69 o 
   5   2   0      455.47      448.68     12.98 o 
   6   2   0      241.44      253.83     11.26 o 
   7   2   0      192.95      176.73     10.42 o 
   8   2   0      209.43      216.66     12.42 o 
   9   2   0       50.37       63.17     10.34 o 
  10   2   0       12.91        7.95      8.97 o 
   1   3   0     6996.63     6943.60    184.19 o 
   2   3   0      203.93      212.65     10.06 o 
   3   3   0        1.41        2.22      1.94 o 
   4   3   0      779.25      770.32     18.62 o 
   5   3   0      190.12      178.12      7.57 o 
   6   3   0      313.59      308.24     11.14 o 
   7   3   0        3.57        6.82      5.12 o 
   8   3   0        1.33        1.05      6.00 o 
   9   3   0       80.40       95.50     14.45 o 
  10   3   0        9.98       16.54      9.30 o 
   0   4   0     1891.49     1729.67     93.48 o 
   1   4   0     7555.50     7346.00    223.24 o 
   2   4   0     1346.22     1324.92     33.28 o 
   3   4   0      381.76      363.98      9.88 o 
   4   4   0        4.12        6.29      2.58 o 
   5   4   0        8.85        8.52      3.17 o 
   6   4   0      487.89      475.02     16.00 o 
   7   4   0       98.91       95.99      8.41 o 
   8   4   0      282.30      285.28     15.78 o 
   9   4   0       34.51       40.49     10.76 o 
   1   5   0     2079.67     2057.05     64.69 o 
   2   5   0     1674.78     1749.49     43.41 o 
   3   5   0      713.65      821.97     21.18 o 
   4   5   0       13.35       12.76      3.18 o 
   5   5   0      120.97      139.53      6.77 o 
   6   5   0       17.57       13.26      4.78 o 
   7   5   0       45.13       53.46      7.80 o 
   8   5   0      164.21      148.37     20.62 o 
   9   5   0       55.42       51.82     11.08 o 
   0   6   0     2642.92     2514.91    135.72 o 
   1   6   0     1132.84     1115.26     36.82 o 
   2   6   0      331.68      329.81     11.65 o 
   3   6   0     4120.65     4359.49     96.84 o 
   4   6   0     1369.08     1364.14     33.19 o 
   5   6   0      334.65      298.71     11.10 o 
   6   6   0        0.02       -4.11      4.41 o 
   7   6   0      127.57      125.16     11.82 o 
   8   6   0      587.41      571.88     28.78 o 
   9   6   0      285.64      266.66     25.25 o 
   1   7   0      108.03       96.80      8.20 o 
   2   7   0      122.73      147.58      8.75 o 
   3   7   0     1117.08     1292.27     31.20 o 
   4   7   0      118.67      146.23      8.42 o 
   5   7   0       57.70       53.44      5.32 o 
   6   7   0       16.95       21.50      6.57 o 
   7   7   0       84.25       80.91     10.25 o 
   8   7   0       95.51       85.05     11.68 o 
   9   7   0       70.38       80.15     12.61 o 
   0   8   0     2199.79     2232.12    122.49 o 
   1   8   0      268.75      307.31     16.23 o 
   2   8   0     1174.31     1210.54     41.16 o 
   3   8   0        8.55        9.63      2.95 o 
   4   8   0      190.32      199.29      8.51 o 
   5   8   0       12.37       12.66      4.02 o 
   6   8   0      341.41      343.26     17.44 o 
   7   8   0       10.09       10.57      6.95 o 
   8   8   0      121.24      149.94     24.56 o 
   9   8   0        0.50        5.85      9.04 o 
   1   9   0      329.62      285.51     17.71 o 
   2   9   0      161.24      179.58     10.54 o 
   3   9   0       20.93       19.57      4.23 o 
   4   9   0      107.54      123.55      6.74 o 
   5   9   0        7.16        2.24      4.88 o 
   6   9   0       62.31       62.22     11.17 o 
   7   9   0       10.77        6.89      7.22 o 
   8   9   0       53.17       51.21     10.07 o 
   9   9   0       27.17        7.92      9.69 o 
   0  10   0       50.82       54.58     10.49 o 
   1  10   0       64.03       81.79     12.72 o 
   2  10   0        7.24       11.53      4.50 o 
   3  10   0      353.99      360.39     13.29 o 
   4  10   0       89.44      101.75      7.49 o 
   5  10   0      234.26      257.05     18.36 o 
   6  10   0      133.35      125.79     13.34 o 
   7  10   0       58.42       42.12      9.08 o 
   8  10   0       44.01       41.80      9.98 o 
   9  10   0       52.29       64.17     12.29 o 
   1  11   0      570.32      578.15     28.57 o 
   2  11   0       88.09       94.42      8.71 o 
   3  11   0      690.71      699.52     24.42 o 
   4  11   0      555.27      558.62     18.86 o 
   5  11   0       53.89       75.60      9.08 o 
   6  11   0       28.88       26.17      7.56 o 
   7  11   0       13.16       11.09      7.68 o 
   8  11   0       10.18        6.87      8.52 o 
   0  12   0      299.37      302.78     25.36 o 
   1  12   0      267.99      251.32     13.79 o 
   2  12   0      238.13      254.32     18.49 o 
   3  12   0       19.11       13.51      7.66 o 
   4  12   0       17.59       17.49      4.91 o 
   5  12   0     1151.50     1113.23     37.29 o 
   6  12   0      100.55       85.67     10.51 o 
   7  12   0        8.11        5.71      7.56 o 
   8  12   0       16.08       14.89      9.03 o 
   1  13   0      865.35      860.63     32.68 o 
   2  13   0       96.71      106.88      9.91 o 
   3  13   0       10.71       12.11      5.48 o 
   4  13   0        8.40        9.95      5.07 o 
   5  13   0       25.04       23.61      8.70 o 
   6  13   0      203.72      204.96     14.95 o 
   7  13   0       73.34       65.81     10.91 o 
   8  13   0        4.69        9.22      9.47 o 
   0  14   0     1376.61     1454.87     87.24 o 
   1  14   0      241.56      241.58     15.82 o 
   2  14   0       37.66       43.00     16.25 o 
   3  14   0      170.26      162.83     11.47 o 
   4  14   0      174.25      144.57     10.00 o 
   5  14   0       12.22        9.71      6.48 o 
   6  14   0        0.20       13.61      7.41 o 
   7  14   0       10.48        6.03      8.37 o 
   8  14   0        1.14       -4.89     10.83 o 
   1  15   0      518.38      522.70     32.14 o 
   2  15   0        0.74        9.97      8.03 o 
   3  15   0      414.68      436.07     19.63 o 
   4  15   0        2.35        2.75      6.47 o 
   5  15   0       32.62       21.84      8.12 o 
   6  15   0       11.47        6.93     13.42 o 
   7  15   0       20.94       18.78      9.01 o 
   0  16   0       25.84       26.56     12.08 o 
   1  16   0        9.81       13.18      6.69 o 
   2  16   0        9.74       -0.27      6.32 o 
   3  16   0      919.62      988.09     39.87 o 
   4  16   0        6.19        8.48      6.98 o 
   5  16   0       41.82       28.62      8.45 o 
   6  16   0        6.82       17.96     10.33 o 
   7  16   0        6.34        7.12     11.35 o 
   1  17   0      168.71      163.06     13.82 o 
   2  17   0     1403.48     1427.21     52.69 o 
   3  17   0      322.20      350.37     29.89 o 
   4  17   0       16.22       15.11      7.57 o 
   5  17   0      192.26      178.32     17.74 o 
   6  17   0       16.79       18.18     11.28 o 
   0  18   0       26.62       16.52     13.32 o 
   1  18   0        2.84        2.51      7.08 o 
   2  18   0     1551.05     1584.13     57.37 o 
   3  18   0      526.96      530.07     27.53 o 
   4  18   0      302.71      310.14     23.16 o 
   5  18   0      212.05      248.56     20.60 o 
   6  18   0       14.97       14.21     11.56 o 
   1  19   0       61.65       64.91     11.19 o 
   2  19   0      126.05      168.32     15.76 o 
   3  19   0       82.00      117.61     14.46 o 
   4  19   0      144.93      127.29     29.20 o 
   5  19   0       36.08        0.23     12.17 o 
   0  20   0      113.91      148.47     42.98 o 
   1  20   0        1.59        2.99      8.20 o 
   2  20   0      132.24      140.82     34.73 o 
   3  20   0      147.56      143.87     19.84 o 
   4  20   0        0.58        2.87     12.09 o 
   5  20   0       48.29       34.92     15.62 o 
   1  21   0        6.39       21.01     12.95 o 
   2  21   0       22.70       37.05     15.09 o 
   3  21   0       81.45       85.59     18.62 o 
   4  21   0       10.97       15.73     24.00 o 
   0  22   0      308.83      315.88     42.33 o 
   1  22   0       15.77       42.09     14.78 o 
   2  22   0       25.47       42.16     22.43 o 
   3  22   0        0.03       15.00     22.65 o 
   1  23   0      167.87      203.41     32.34 o 
  -9   0   1        4.19       -5.25      9.79 o 
  -7   0   1       79.85       82.61     11.29 o 
  -5   0   1       21.57       19.57      6.01 o 
  -3   0   1       72.92       94.10     10.01 o 
  -1   0   1     6400.65     6197.85    298.47 o 
   1   0   1      101.70      107.89      7.51 o 
   3   0   1        1.18        1.04      2.59 o 
   5   0   1     3201.81     3125.18     87.63 o 
   7   0   1     1025.41     1015.22     40.54 o 
   9   0   1       89.75       75.91     40.70 o 
 -10   1   1        3.12       -8.89      8.60 o 
  -9   1   1       50.49       38.17      8.47 o 
  -8   1   1       23.40       27.18      7.16 o 
  -7   1   1      214.25      216.75     15.17 o 
  -6   1   1       51.03       53.06      6.16 o 
  -5   1   1        7.15        8.02      3.62 o 
  -4   1   1      436.61      413.21     14.18 o 
  -3   1   1     3403.79     3299.49     73.14 o 
  -2   1   1      880.60      826.79     19.79 o 
  -1   1   1      756.27      745.17     19.90 o 
   0   1   1     4138.48     2668.34    331.27 o 
   1   1   1        0.42       -0.48      1.20 o 
   2   1   1     4797.56     4421.74     97.14 o 
   3   1   1        0.11        0.42      1.79 o 
   4   1   1      339.63      302.43      8.69 o 
   5   1   1      130.89      115.94      6.31 o 
   6   1   1      206.19      222.12     15.12 o 
   7   1   1      380.73      382.38     15.22 o 
   8   1   1        3.71        7.48      5.98 o 
   9   1   1        0.57       -8.18      6.83 o 
  10   1   1       90.37       96.15     14.12 o 
 -10   2   1       21.08       19.81      9.54 o 
  -9   2   1      227.22      210.21     15.04 o 
  -8   2   1       17.94       19.39      6.64 o 
  -7   2   1       68.42       59.34      7.14 o 
  -6   2   1        0.02       -1.60      3.78 o 
  -5   2   1        1.86        0.14      3.26 o 
  -4   2   1        2.23        1.56      3.26 o 
  -3   2   1       91.36       83.95      3.97 o 
  -2   2   1    13440.08    13097.57    261.36 o 
  -1   2   1      583.98      605.83     30.06 o 
   0   2   1     6474.31     5865.13    133.36 o 
   1   2   1     1616.77     1526.80     33.79 o 
   2   2   1     4237.31     4040.87     81.61 o 
   3   2   1      248.55      233.94      7.19 o 
   4   2   1        0.42        2.81      2.54 o 
   5   2   1        1.51        2.95      3.01 o 
   6   2   1      275.73      270.04     10.51 o 
   7   2   1       83.84       89.65      8.10 o 
   8   2   1        0.01       -5.28      5.91 o 
   9   2   1        0.07        9.07      8.05 o 
  10   2   1        2.65        5.65      9.78 o 
 -10   3   1       90.70      125.18     13.58 o 
  -9   3   1      161.52      158.35     13.62 o 
  -8   3   1       19.96       17.40      7.87 o 
  -7   3   1       17.21        8.25      5.21 o 
  -6   3   1      228.73      211.30     10.34 o 
  -5   3   1      528.78      515.36     15.76 o 
  -4   3   1      101.56      107.33      5.16 o 
  -3   3   1       33.63       29.10      2.68 o 
  -2   3   1    11797.57    11642.81    251.61 o 
  -1   3   1     1981.63     2005.94     63.97 o 
   0   3   1        0.47       -2.24      1.76 o 
   1   3   1     2415.03     2388.70     63.80 o 
   2   3   1     8998.72     8593.92    185.04 o 
   3   3   1        2.88        1.91      2.17 o 
   4   3   1       20.17       18.38      3.20 o 
   5   3   1      205.81      216.62      8.82 o 
   6   3   1      884.13      861.95     22.27 o 
   7   3   1        7.73        6.07      5.04 o 
   8   3   1        3.28        9.40      6.79 o 
   9   3   1      698.82      686.29     49.07 o 
  -9   4   1        2.38       -7.64      7.89 o 
  -8   4   1      365.59      368.65     18.03 o 
  -7   4   1        9.83       -6.49      4.72 o 
  -6   4   1       88.54       96.35      7.50 o 
  -5   4   1      566.16      544.77     14.85 o 
  -4   4   1     2527.08     2504.48     63.15 o 
  -3   4   1        0.03        1.68      2.06 o 
  -2   4   1      365.15      376.64     10.28 o 
  -1   4   1     2769.54     2885.84     91.22 o 
   0   4   1       64.89       51.14      4.51 o 
   1   4   1     1086.49     1017.57     28.86 o 
   2   4   1     6693.19     6622.13    157.05 o 
   3   4   1       41.19       32.17      3.16 o 
   4   4   1       25.99       24.38      3.35 o 
   5   4   1       90.71       73.10      5.26 o 
   6   4   1        5.16       -3.37      3.61 o 
   7   4   1        0.57       -3.90      5.01 o 
   8   4   1       93.03       93.31     13.54 o 
   9   4   1      537.90      572.03     24.26 o 
  -9   5   1        4.68       -0.18      8.47 o 
  -8   5   1       56.40       46.01     10.37 o 
  -7   5   1       14.44        7.82      5.63 o 
  -6   5   1      263.94      240.43     14.16 o 
  -5   5   1       33.96       35.46      4.25 o 
  -4   5   1     1926.90     1842.64     43.33 o 
  -3   5   1     1495.33     1399.30     33.01 o 
  -2   5   1      312.70      293.57      9.54 o 
  -1   5   1      555.16      503.00     18.41 o 
   0   5   1      602.56      571.03     24.02 o 
   1   5   1      347.43      358.04     14.09 o 
   2   5   1       43.16       66.50      3.71 o 
   3   5   1      588.44      564.11     16.28 o 
   4   5   1       25.22       24.58      3.32 o 
   5   5   1       58.03       52.64      4.84 o 
   6   5   1      274.73      268.85     10.55 o 
   7   5   1      240.59      238.32     13.38 o 
   8   5   1      108.56      122.28     11.29 o 
   9   5   1      658.77      728.60     30.87 o 
  -9   6   1        7.20        2.22      8.40 o 
  -8   6   1      166.22      172.54     14.46 o 
  -7   6   1        0.68        1.17      6.26 o 
  -6   6   1        1.56       -3.66      4.64 o 
  -5   6   1      442.08      441.81     15.91 o 
  -4   6   1      110.28      120.42      6.12 o 
  -3   6   1     2101.97     2142.19     49.13 o 
  -2   6   1        2.83       -0.53      2.19 o 
  -1   6   1      858.21      775.82     33.16 o 
   0   6   1      781.86      776.69     32.06 o 
   1   6   1      162.89      162.86      8.74 o 
   2   6   1      335.10      375.96     13.13 o 
   3   6   1       46.40       44.79      3.93 o 
   4   6   1        3.17        0.93      2.85 o 
   5   6   1       63.22       71.79      5.76 o 
   6   6   1        4.64        2.63      4.73 o 
   7   6   1        0.22       -5.02      5.09 o 
   8   6   1      366.75      382.97     20.61 o 
   9   6   1       17.96       14.16      9.70 o 
  -9   7   1       45.12       12.72      9.14 o 
  -8   7   1       92.39      120.08     12.84 o 
  -7   7   1       75.13       83.46     10.32 o 
  -6   7   1       50.60       42.08     10.89 o 
  -5   7   1      118.06      145.54     10.37 o 
  -4   7   1        4.57        9.77      3.35 o 
  -3   7   1      795.50      856.94     21.79 o 
  -2   7   1      296.91      353.92     11.48 o 
   0   7   1      178.41      189.92     13.41 o 
   1   7   1      108.60      130.72      8.07 o 
   2   7   1     1146.35     1145.56     33.54 o 
   3   7   1     1563.27     1677.32     42.79 o 
   4   7   1     1531.77     1561.89     37.63 o 
   5   7   1      394.10      393.18     13.12 o 
   6   7   1      136.95      133.33     11.27 o 
   7   7   1      132.48      143.20     17.73 o 
   8   7   1      166.33      160.47     14.19 o 
   9   7   1        1.16        0.82      9.08 o 
  -9   8   1        5.21       11.79     11.31 o 
  -8   8   1       11.16        7.70      8.08 o 
  -7   8   1       56.55       77.72     10.22 o 
  -6   8   1       50.90       72.85      9.24 o 
  -5   8   1       10.60       10.42      4.58 o 
  -4   8   1       74.40       73.15      5.33 o 
  -3   8   1      940.38     1029.79     25.75 o 
  -2   8   1      883.70      911.07     27.94 o 
   0   8   1      311.75      357.67     30.69 o 
   1   8   1     4623.53     4829.34    149.93 o 
   2   8   1      241.50      218.20     11.65 o 
   3   8   1      400.18      385.48     14.75 o 
   4   8   1      267.50      274.96     10.22 o 
   5   8   1       17.56       15.91      4.95 o 
   6   8   1       38.63       31.61      7.55 o 
   7   8   1        3.27        1.63      6.46 o 
   8   8   1       66.37       69.19     14.58 o 
   9   8   1        1.15        0.65      8.47 o 
  -9   9   1       82.44       95.43     13.51 o 
  -8   9   1       65.85       43.24      9.87 o 
  -7   9   1        6.00       -1.64      6.62 o 
  -6   9   1      111.30      119.92     11.12 o 
  -5   9   1     1004.95      994.35     29.40 o 
  -4   9   1        1.67        5.56      3.39 o 
  -3   9   1      164.41      189.85      8.70 o 
  -2   9   1       90.35      100.68      6.84 o 
  -1   9   1      173.14      190.30     17.45 o 
   0   9   1       63.74      100.43      8.75 o 
   1   9   1     2805.76     3099.13    121.62 o 
   2   9   1      139.57      144.81     17.39 o 
   3   9   1     1873.80     1969.52     56.20 o 
   4   9   1       41.12       40.09      5.45 o 
   5   9   1      152.39      152.52      9.38 o 
   6   9   1      497.40      487.04     21.56 o 
   7   9   1        0.00       -4.55      6.59 o 
   8   9   1       99.83       92.72     12.17 o 
   9   9   1      115.77      119.44     14.40 o 
  -9  10   1       23.78       37.14     11.34 o 
  -8  10   1       58.97       56.42     10.66 o 
  -7  10   1        1.09       -2.29      6.65 o 
  -6  10   1        0.83       -1.95      5.72 o 
  -5  10   1      482.55      479.23     24.64 o 
  -4  10   1      276.05      282.83     10.63 o 
  -3  10   1      381.67      378.17     16.08 o 
  -2  10   1       71.51       76.61      6.56 o 
  -1  10   1      182.51      169.33     17.23 o 
   0  10   1       39.95       52.96      7.17 o 
   1  10   1     1213.87     1347.59     57.89 o 
   2  10   1      375.42      448.99     19.55 o 
   3  10   1      318.36      361.01     14.83 o 
   4  10   1       58.52       59.78     10.96 o 
   5  10   1       58.90       66.76      7.33 o 
   6  10   1        0.32        2.21      5.98 o 
   7  10   1       57.40       74.81     11.99 o 
   8  10   1        0.41        2.45      8.13 o 
   9  10   1       23.67       21.88     10.65 o 
  -8  11   1       21.64       27.25      9.68 o 
  -7  11   1      252.03      257.34     16.92 o 
  -6  11   1       10.02       17.08      6.90 o 
  -5  11   1      357.19      364.72     20.93 o 
  -4  11   1      317.21      308.45     12.92 o 
  -3  11   1       23.51       24.04      5.40 o 
  -2  11   1       13.97       14.04      4.56 o 
  -1  11   1      129.97      115.74     14.35 o 
   0  11   1     1518.89     1610.17     65.53 o 
   1  11   1      482.14      492.26     20.52 o 
   2  11   1      103.36       96.55     15.74 o 
   3  11   1       29.16       23.39      5.17 o 
   4  11   1       20.46       15.98      4.79 o 
   5  11   1      217.91      225.51     15.46 o 
   6  11   1      164.43      173.39     13.47 o 
   7  11   1        6.81        0.51      7.58 o 
   8  11   1        6.35       12.37      8.81 o 
  -8  12   1        0.14        6.22      8.84 o 
  -7  12   1       80.64       72.79     12.28 o 
  -6  12   1        3.94        3.96      8.09 o 
  -5  12   1      124.12      119.67     10.85 o 
  -4  12   1       32.05       41.13      5.95 o 
  -3  12   1       16.20       24.93      5.91 o 
  -2  12   1        0.08        1.51      6.09 o 
  -1  12   1        5.36       17.71      8.85 o 
   0  12   1        0.98        8.57      5.38 o 
   1  12   1       22.33       14.52      5.07 o 
   2  12   1      587.77      609.34     29.34 o 
   3  12   1       20.00       20.03      5.56 o 
   4  12   1      468.01      483.11     17.58 o 
   5  12   1      264.79      269.23     15.45 o 
   6  12   1       14.97       14.01      7.27 o 
   7  12   1        0.09       -3.18      7.52 o 
   8  12   1       20.43       24.74      9.94 o 
  -8  13   1      430.81      461.17     24.91 o 
  -7  13   1       72.17       56.41     10.86 o 
  -6  13   1        4.31       -7.25      6.54 o 
  -5  13   1        0.14       -2.89      6.01 o 
  -4  13   1      118.03      114.33     10.33 o 
  -3  13   1        8.52        3.84      5.03 o 
  -2  13   1      164.59      168.37     10.44 o 
  -1  13   1      605.59      625.04     30.78 o 
   0  13   1      127.43      137.96     10.67 o 
   1  13   1      663.66      628.72     25.60 o 
   2  13   1       38.08       38.59      9.19 o 
   3  13   1       12.81        6.03      4.92 o 
   4  13   1       52.80       49.48      6.94 o 
   5  13   1       55.90       67.38     14.62 o 
   6  13   1        1.24        6.10      7.03 o 
   7  13   1        2.65        1.25      7.59 o 
   8  13   1        0.00        4.77     13.68 o 
  -8  14   1       17.15       16.34      9.71 o 
  -7  14   1        7.54       15.10      9.85 o 
  -6  14   1      705.46      642.79     26.72 o 
  -5  14   1       12.97       17.55      7.98 o 
  -4  14   1       47.35       39.94      7.66 o 
  -3  14   1        0.31       -3.07      4.97 o 
  -2  14   1       11.81       16.46      6.36 o 
  -1  14   1      623.32      603.98     30.72 o 
   0  14   1      250.62      231.88     14.34 o 
   1  14   1      142.30      172.75     12.33 o 
   2  14   1       78.70       85.01     12.38 o 
   3  14   1       43.59       39.58      6.96 o 
   4  14   1       32.33       11.39     11.76 o 
   5  14   1       70.42       69.53      9.67 o 
   6  14   1      134.91      128.67     17.75 o 
   7  14   1        1.75       -4.57      9.29 o 
   8  14   1        7.71       19.60     12.60 o 
  -7  15   1       14.72       32.56     10.24 o 
  -6  15   1       65.41       56.43     10.60 o 
  -5  15   1        6.18        8.99      6.94 o 
  -4  15   1      108.82      115.43     10.95 o 
  -3  15   1      550.44      600.39     23.33 o 
  -2  15   1       82.77       78.95      9.94 o 
  -1  15   1     1598.88     1499.43     53.01 o 
   0  15   1     3094.34     3034.37     99.68 o 
   1  15   1       14.24       19.48      6.74 o 
   2  15   1      891.23      848.46     33.80 o 
   3  15   1      249.09      250.56     16.65 o 
   4  15   1      816.20      773.09     28.66 o 
   5  15   1       13.75       16.32      7.53 o 
   6  15   1      170.99      198.50     18.40 o 
   7  15   1       13.00        3.63     10.24 o 
  -7  16   1        0.24       -7.74     10.69 o 
  -6  16   1        2.09        6.94      7.98 o 
  -5  16   1      381.41      339.08     18.84 o 
  -4  16   1        1.90        5.61      8.58 o 
  -3  16   1       43.40       55.61      8.53 o 
  -2  16   1      303.73      307.14     17.85 o 
  -1  16   1      649.21      695.04     30.63 o 
   0  16   1      317.24      350.06     21.80 o 
   1  16   1      364.32      391.40     20.23 o 
   2  16   1       78.36      112.86     19.71 o 
   3  16   1       40.40       27.45     13.82 o 
   4  16   1      344.21      327.06     17.94 o 
   5  16   1       83.87      106.46     14.93 o 
   6  16   1        1.48       -2.03      9.19 o 
   7  16   1       20.41        6.90     20.51 o 
  -6  17   1        5.27       -6.50      8.27 o 
  -5  17   1       30.35       56.73     11.61 o 
  -4  17   1      505.26      524.05     23.39 o 
  -3  17   1      232.19      237.17     23.99 o 
  -2  17   1      565.38      619.64     26.49 o 
  -1  17   1      338.39      375.75     25.79 o 
   0  17   1        9.96       18.44      7.44 o 
   1  17   1      248.54      323.55     27.86 o 
   2  17   1      525.45      446.96     33.29 o 
   3  17   1      121.99      105.61     15.34 o 
   4  17   1        0.01       -4.42      8.23 o 
   5  17   1      107.57       94.78     14.57 o 
   6  17   1       19.11        1.60      9.79 o 
  -6  18   1       21.41        4.27     10.67 o 
  -5  18   1       18.96       41.85      9.91 o 
  -4  18   1       18.21       20.46      8.38 o 
  -3  18   1       29.64       71.50     14.17 o 
  -2  18   1        2.75       15.04      7.11 o 
  -1  18   1       38.88       43.70     11.26 o 
   0  18   1      432.63      460.64     30.45 o 
   1  18   1      487.43      445.13     29.80 o 
   2  18   1      166.54      212.76     20.71 o 
   3  18   1       50.17       36.46     13.41 o 
   4  18   1       19.81       39.75     13.37 o 
   5  18   1        0.03       -3.99      9.45 o 
   6  18   1       15.52       34.50     14.93 o 
  -5  19   1       83.22      112.75     15.66 o 
  -4  19   1       16.03        4.03     12.26 o 
  -3  19   1      487.03      498.47     27.66 o 
  -2  19   1       38.37       44.66      9.06 o 
  -1  19   1       75.17       59.89     11.38 o 
   0  19   1      292.24      296.38     24.69 o 
   1  19   1      226.27      226.58     21.50 o 
   2  19   1      158.29      178.21     23.55 o 
   3  19   1       73.47       34.20     10.61 o 
   4  19   1        0.02        3.68     12.56 o 
   5  19   1        2.70      -13.49      9.49 o 
  -5  20   1        5.32        6.45     11.22 o 
  -4  20   1       51.19        7.52     18.61 o 
  -3  20   1      303.63      355.29     41.26 o 
  -2  20   1      204.20      204.19     17.41 o 
  -1  20   1        0.04        7.34      9.20 o 
   0  20   1       98.88      110.30     17.44 o 
   1  20   1        1.65        0.38      9.40 o 
   2  20   1      130.54      132.09     18.59 o 
   3  20   1        0.29       -1.90      9.10 o 
   4  20   1        9.54        1.43     11.75 o 
   5  20   1       56.37       50.37     16.81 o 
  -4  21   1      734.55      805.48     68.38 o 
  -3  21   1        0.12       -8.60     16.20 o 
  -2  21   1      179.83      179.44     29.63 o 
  -1  21   1        4.50       -4.83     14.74 o 
   0  21   1        0.08        4.53      9.33 o 
   1  21   1       31.14       44.31     14.05 o 
   2  21   1       19.94       15.09     12.76 o 
   3  21   1       43.98       44.99     15.54 o 
   4  21   1        0.88        7.79     13.85 o 
  -3  22   1       89.60      126.53     29.70 o 
  -2  22   1        0.24        5.54     19.77 o 
  -1  22   1       20.91        5.04     13.19 o 
   0  22   1       23.50       11.17     13.54 o 
   1  22   1       67.78      113.20     28.15 o 
   2  22   1      219.21      242.98     20.77 o 
   3  22   1        0.08       -1.63     12.70 o 
  -1  23   1       91.53       95.28     27.12 o 
   0  23   1      168.92      168.58     24.61 o 
   1  23   1       24.24       11.63     14.56 o 
 -10   0   2        0.03        3.26     11.59 o 
  -8   0   2      218.20      212.57     22.90 o 
  -6   0   2       37.34       56.45     11.11 o 
  -4   0   2       81.58       89.39     10.97 o 
  -2   0   2    41476.65    40954.02   1078.64 o 
   0   0   2     1677.90     1598.16     62.87 o 
   2   0   2     1855.38     1786.65     56.72 o 
   4   0   2     4924.33     5053.76    146.37 o 
   6   0   2     1000.96      989.34     32.83 o 
   8   0   2        2.98        6.11      8.41 o 
 -10   1   2       15.23        7.50      8.73 o 
  -9   1   2       56.38       50.37      9.14 o 
  -8   1   2       42.23       37.19      7.82 o 
  -7   1   2       62.81       70.61      7.68 o 
  -6   1   2      264.06      253.96     11.77 o 
  -5   1   2        0.80        0.91      3.31 o 
  -4   1   2      213.35      237.94      9.24 o 
  -3   1   2     1199.85     1227.02     29.33 o 
  -2   1   2    41164.91    40448.01    803.63 o 
  -1   1   2      491.35      497.65     13.34 o 
   0   1   2      149.96      146.02      5.68 o 
   1   1   2      418.47      414.26     10.39 o 
   2   1   2        1.08        3.20      1.89 o 
   3   1   2        0.16       -1.16      1.91 o 
   4   1   2      854.80      841.31     18.99 o 
   5   1   2      493.33      476.94     14.02 o 
   6   1   2      119.76      124.61      9.17 o 
   7   1   2      147.68      186.04     10.48 o 
   8   1   2        5.96        7.72      6.76 o 
   9   1   2       61.09       39.31     10.18 o 
 -10   2   2        0.70       -0.59      8.23 o 
  -9   2   2        3.83       -5.77      6.84 o 
  -8   2   2       16.24       10.76      6.07 o 
  -7   2   2       85.68       77.21      7.89 o 
  -6   2   2      437.85      423.07     18.33 o 
  -5   2   2        8.48       14.21      3.99 o 
  -4   2   2     1881.85     1720.39     40.80 o 
  -3   2   2       90.11      118.50      5.70 o 
  -2   2   2    35352.75    34539.04    812.09 o 
  -1   2   2     1152.14     1075.13     27.24 o 
   0   2   2       40.93       36.75      4.13 o 
   1   2   2     3793.22     3647.55     79.00 o 
   2   2   2      561.21      564.57     14.26 o 
   3   2   2        2.41        0.07      1.98 o 
   4   2   2      325.74      294.83      8.74 o 
   5   2   2        7.30       12.86      3.26 o 
   6   2   2        2.02       -0.49      3.55 o 
   7   2   2        6.48        1.92      4.44 o 
   8   2   2       23.40       29.00      8.64 o 
   9   2   2      219.27      219.35     16.89 o 
 -10   3   2       57.10       43.94     12.01 o 
  -9   3   2      166.60      176.00     15.96 o 
  -8   3   2       65.54       59.36      8.57 o 
  -7   3   2      153.23      157.88     13.23 o 
  -6   3   2      268.26      259.97     15.52 o 
  -5   3   2      432.12      458.30     15.22 o 
  -4   3   2     4721.44     4659.03    113.44 o 
  -3   3   2      216.95      210.69      8.57 o 
  -2   3   2     2580.78     2524.29     69.30 o 
  -1   3   2    11530.28    11151.21    265.38 o 
   0   3   2     1045.38     1062.19     35.00 o 
   1   3   2        5.26       20.82      2.03 o 
   2   3   2      691.35      726.80     16.48 o 
   3   3   2        5.76        3.44      2.18 o 
   4   3   2     1754.11     1698.89     37.16 o 
   5   3   2      113.40      140.44      6.96 o 
   6   3   2      594.80      574.69     16.64 o 
   7   3   2      133.00      136.86     10.52 o 
   8   3   2      315.65      297.54     15.94 o 
   9   3   2       38.56       45.56      9.63 o 
  -9   4   2       56.90       55.78     11.02 o 
  -8   4   2       21.91       34.50      7.88 o 
  -7   4   2        0.22        4.34      5.61 o 
  -6   4   2       65.22       66.18      7.48 o 
  -5   4   2      486.73      478.12     16.78 o 
  -4   4   2      137.47      134.00      7.57 o 
  -3   4   2     3180.11     3151.63     77.48 o 
  -2   4   2     1603.11     1586.07     44.89 o 
  -1   4   2        2.27        0.26      1.91 o 
   0   4   2      222.26      235.41      9.14 o 
   1   4   2      755.49      832.57     24.03 o 
   2   4   2      142.12      166.89      6.55 o 
   3   4   2     1797.93     1774.77     40.61 o 
   4   4   2       48.09       48.38      4.26 o 
   5   4   2       52.00       63.15      5.77 o 
   6   4   2      266.88      268.26     10.60 o 
   7   4   2        4.28        0.88      5.47 o 
   8   4   2        1.12       -8.93      5.95 o 
   9   4   2        3.53       -3.24      7.58 o 
  -9   5   2        6.91        4.48      8.51 o 
  -8   5   2       82.80       90.31     11.61 o 
  -7   5   2       18.70       14.53      6.11 o 
  -6   5   2        5.65        1.08      4.65 o 
  -5   5   2      863.01      913.65     26.98 o 
  -4   5   2        2.90       -2.85      3.26 o 
  -3   5   2     2049.56     2094.69     48.03 o 
  -2   5   2        2.52        0.72      2.46 o 
  -1   5   2       45.50       67.16      4.31 o 
   0   5   2     1688.17     1577.45     50.67 o 
   1   5   2      882.17      826.12     21.43 o 
   2   5   2     1166.36     1179.58     33.85 o 
   3   5   2        6.88        5.89      2.86 o 
   4   5   2       24.83       25.28      3.59 o 
   5   5   2      256.99      251.49     12.00 o 
   6   5   2       28.08       27.43      5.25 o 
   7   5   2       11.77       13.52      6.27 o 
   8   5   2       51.47       49.40      8.68 o 
   9   5   2      104.88       87.70     11.54 o 
  -9   6   2        0.02       -2.47      8.07 o 
  -8   6   2       28.97       13.94      7.90 o 
  -7   6   2       32.12       38.83      7.45 o 
  -6   6   2        1.77       -2.13      5.78 o 
  -5   6   2      749.06      785.63     24.25 o 
  -4   6   2     1300.08     1292.35     31.62 o 
  -3   6   2      651.48      692.39     18.05 o 
  -2   6   2     1764.74     1748.79     57.96 o 
  -1   6   2        1.48       -3.43      2.29 o 
   0   6   2     1497.21     1414.88     39.94 o 
   1   6   2      343.24      338.90     11.85 o 
   2   6   2       33.68       43.54      4.65 o 
   3   6   2       20.50       22.49      4.02 o 
   4   6   2        0.74        2.11      2.68 o 
   5   6   2      250.48      236.65      9.10 o 
   6   6   2      249.86      294.88     13.50 o 
   7   6   2      462.66      513.27     31.23 o 
   8   6   2      342.45      333.44     25.36 o 
   9   6   2      173.74      190.35     25.53 o 
  -9   7   2       21.89       15.45      9.67 o 
  -8   7   2       22.61       17.59      8.26 o 
  -7   7   2        4.60        3.38      5.64 o 
  -6   7   2      802.17      797.12     25.68 o 
  -5   7   2       18.39       16.62      4.90 o 
  -4   7   2      269.20      293.55     10.23 o 
  -3   7   2     1252.77     1219.35     32.45 o 
  -2   7   2       25.72       37.81      5.31 o 
  -1   7   2       81.76       82.04      5.89 o 
   0   7   2      203.03      219.36      8.69 o 
   1   7   2     6332.73     6653.60    178.24 o 
   2   7   2      556.12      566.32     18.53 o 
   3   7   2        7.47       11.74      4.75 o 
   4   7   2      773.10      761.52     21.98 o 
   5   7   2       38.90       49.22      6.12 o 
   6   7   2        7.74        2.41      4.83 o 
   7   7   2      873.16      850.81     31.94 o 
   8   7   2      111.58       90.38     12.03 o 
   9   7   2        4.13        3.12      8.92 o 
  -9   8   2       13.92        9.17     13.32 o 
  -8   8   2        9.92       17.30      8.29 o 
  -7   8   2       11.65        4.07      6.61 o 
  -6   8   2      104.16      107.66      9.07 o 
  -5   8   2       14.24       14.28      5.11 o 
  -4   8   2      501.46      518.37     15.19 o 
  -3   8   2      299.42      276.85     15.79 o 
  -2   8   2       92.23       82.69      7.31 o 
  -1   8   2     1524.12     1577.08     51.30 o 
   0   8   2        0.04        2.32      2.63 o 
   1   8   2     2126.64     2247.21     73.00 o 
   2   8   2     1133.44     1125.21     33.48 o 
   3   8   2      184.86      201.59     14.96 o 
   4   8   2      172.47      174.03     10.16 o 
   5   8   2       44.84       39.35      6.14 o 
   6   8   2      838.68      873.01     31.31 o 
   7   8   2      130.73      139.32     12.90 o 
   8   8   2       83.52       79.84     11.30 o 
   9   8   2       36.98       57.59     11.74 o 
  -9   9   2       24.22       11.46      9.56 o 
  -8   9   2       17.48       17.80     13.66 o 
  -7   9   2        0.16        7.67      9.04 o 
  -6   9   2       48.16       48.14      8.44 o 
  -5   9   2      372.29      350.96     14.55 o 
  -4   9   2       98.72      110.51      7.22 o 
  -3   9   2       54.78       56.16      5.21 o 
  -2   9   2      101.33       85.71      9.33 o 
  -1   9   2      314.57      329.44     14.01 o 
   0   9   2        8.03       15.41      3.47 o 
   1   9   2        9.35        5.77      3.50 o 
   2   9   2       31.62       33.54      4.81 o 
   3   9   2       25.65       38.54      8.49 o 
   4   9   2      442.19      439.84     17.32 o 
   5   9   2       17.85       25.82      5.79 o 
   6   9   2      566.28      601.32     25.04 o 
   7   9   2      230.81      260.88     19.60 o 
   8   9   2      176.54      168.13     15.24 o 
   9   9   2       69.71       90.70     13.45 o 
  -9  10   2        0.06       11.26      9.78 o 
  -8  10   2       14.76       40.74      9.89 o 
  -7  10   2      256.24      239.87     15.96 o 
  -6  10   2       54.34       62.44      9.16 o 
  -5  10   2      273.40      294.49     17.13 o 
  -4  10   2      348.73      380.59     14.51 o 
  -3  10   2      163.81      180.73     11.72 o 
  -2  10   2      628.82      583.93     28.72 o 
  -1  10   2       64.08       64.97      6.36 o 
   0  10   2      424.04      468.35     16.42 o 
   1  10   2      116.61      112.23      6.77 o 
   2  10   2      921.69     1009.81     40.64 o 
   3  10   2     1854.27     2072.98     59.46 o 
   4  10   2       61.80       58.79      7.47 o 
   5  10   2       14.86       16.62      5.44 o 
   6  10   2       82.30       70.47      9.54 o 
   7  10   2       10.81       15.99      7.78 o 
   8  10   2        1.29       14.93      9.10 o 
  -8  11   2      283.24      312.36     23.64 o 
  -7  11   2        0.22       -2.60      6.79 o 
  -6  11   2        0.05       -0.21      7.57 o 
  -5  11   2       20.66       18.60      6.57 o 
  -4  11   2      136.79      149.68     12.36 o 
  -3  11   2       84.96       94.03      7.85 o 
  -2  11   2      158.28      143.76     19.13 o 
  -1  11   2       11.02       17.95      5.78 o 
   0  11   2      314.60      281.59     12.02 o 
   1  11   2      695.88      688.23     22.56 o 
   2  11   2       93.13       77.59      9.64 o 
   3  11   2      273.01      297.66     13.75 o 
   4  11   2       16.01       22.56     10.98 o 
   5  11   2        5.61        8.63      5.22 o 
   6  11   2      288.52      288.46     18.21 o 
   7  11   2        2.24        1.28      7.25 o 
   8  11   2        2.04        7.58     10.42 o 
  -8  12   2        7.78        6.82      8.95 o 
  -7  12   2      368.68      328.08     23.96 o 
  -6  12   2       14.21        6.41      6.87 o 
  -5  12   2       36.31       31.29      7.42 o 
  -4  12   2      104.70      115.61     13.72 o 
  -3  12   2      126.26      144.12     15.25 o 
  -2  12   2      391.02      350.59     38.44 o 
  -1  12   2      125.35      148.97     15.45 o 
   0  12   2       23.94       19.07      6.14 o 
   1  12   2        0.27        2.75      3.60 o 
   2  12   2      132.86      121.67     10.73 o 
   3  12   2      230.86      228.67     15.23 o 
   4  12   2       18.10       17.65      6.51 o 
   5  12   2        0.03       -4.55      4.83 o 
   6  12   2       59.52       45.30      9.00 o 
   7  12   2       26.75       19.25     10.06 o 
   8  12   2        3.73        3.01     15.27 o 
  -8  13   2        0.00        6.90      9.17 o 
  -7  13   2       53.06       54.39     10.48 o 
  -6  13   2       25.08       22.94      7.97 o 
  -5  13   2       15.85        6.10     10.14 o 
  -4  13   2       65.60       83.36      9.25 o 
  -3  13   2      931.59      878.97     44.28 o 
  -2  13   2      458.35      444.96     20.62 o 
  -1  13   2      601.77      559.98     27.10 o 
   0  13   2       83.95       96.50      7.74 o 
   1  13   2      177.92      186.51     10.12 o 
   2  13   2      250.81      238.32     22.03 o 
   3  13   2      160.67      149.58     14.21 o 
   4  13   2        1.28       -1.33      4.95 o 
   5  13   2       97.00       95.03     12.25 o 
   6  13   2       10.26       20.59      9.24 o 
   7  13   2       46.78       49.67     16.69 o 
   8  13   2        5.81        6.22     10.84 o 
  -8  14   2       13.44       11.60     10.02 o 
  -7  14   2      278.43      271.59     18.32 o 
  -6  14   2        2.51        5.20      7.64 o 
  -5  14   2       32.52       34.50      8.18 o 
  -4  14   2       35.56       31.41      7.27 o 
  -3  14   2      482.23      432.79     18.23 o 
  -2  14   2       92.08      123.33     10.78 o 
  -1  14   2      354.53      366.83     16.18 o 
   0  14   2        3.01        0.47      4.21 o 
   1  14   2       53.21       61.72     10.28 o 
   2  14   2        3.89        6.26     14.96 o 
   3  14   2        3.06        1.52      5.12 o 
   4  14   2      490.98      441.53     19.30 o 
   5  14   2       47.20       33.43     10.06 o 
   6  14   2        2.35        4.89      9.11 o 
   7  14   2       96.16       82.32     15.89 o 
  -7  15   2        1.71        8.14      9.01 o 
  -6  15   2        7.99        6.62      7.43 o 
  -5  15   2        4.08       -0.23      7.02 o 
  -4  15   2      159.22      167.20     14.62 o 
  -3  15   2      190.98      229.60     16.72 o 
  -2  15   2      249.26      229.30     14.95 o 
  -1  15   2        6.12        5.17      5.38 o 
   0  15   2      311.39      303.17     14.61 o 
   1  15   2     1645.50     1617.62     60.00 o 
   2  15   2       47.81       54.06      8.80 o 
   3  15   2        3.06       -2.95      6.33 o 
   4  15   2        3.17       -9.74      6.49 o 
   5  15   2       32.21       34.42     11.21 o 
   6  15   2       65.14       74.97     13.63 o 
   7  15   2       97.24       99.76     16.12 o 
  -7  16   2       12.66        2.87     10.30 o 
  -6  16   2       60.66       68.52     11.26 o 
  -5  16   2      268.19      282.84     17.10 o 
  -4  16   2       40.91       53.42     10.74 o 
  -3  16   2      183.40      167.47     36.32 o 
  -2  16   2        9.20        8.32      6.97 o 
  -1  16   2      205.65      214.49     13.19 o 
   0  16   2     1476.38     1441.56     45.09 o 
   1  16   2      581.91      542.91     39.93 o 
   2  16   2      463.68      433.34     58.06 o 
   3  16   2       67.13       76.79     13.73 o 
   4  16   2        0.84       -1.13      7.59 o 
   5  16   2        2.26       15.19      9.72 o 
   6  16   2       44.67       34.88     11.38 o 
   7  16   2       27.44        3.42     11.67 o 
  -6  17   2        1.26        3.57      8.45 o 
  -5  17   2      348.62      342.13     19.30 o 
  -4  17   2        8.32        0.20      8.32 o 
  -3  17   2       23.35       25.82     11.35 o 
  -2  17   2       84.35      115.63     10.75 o 
  -1  17   2        4.04        2.38      5.84 o 
   0  17   2      929.13      880.80     45.33 o 
   1  17   2      359.96      422.26     28.17 o 
   2  17   2       83.15       58.69     13.65 o 
   3  17   2      298.31      251.75     30.43 o 
   4  17   2        0.09       -6.93      7.44 o 
   5  17   2        2.42        4.36      9.66 o 
   6  17   2       94.80       98.08     16.38 o 
  -6  18   2       29.79       35.54     10.58 o 
  -5  18   2      326.78      324.63     19.20 o 
  -4  18   2      216.22      211.85     17.60 o 
  -3  18   2       72.51       68.42     14.70 o 
  -2  18   2        1.36       -3.13      6.53 o 
  -1  18   2        2.13       11.23      7.99 o 
   0  18   2        5.27       -0.32      8.72 o 
   1  18   2      788.91      762.87     41.67 o 
   2  18   2       38.82       25.93     11.00 o 
   3  18   2        0.39       -3.62      9.21 o 
   4  18   2       25.64      -16.07     12.68 o 
   5  18   2       40.46       50.43     12.92 o 
   6  18   2      200.25      244.96     22.67 o 
  -5  19   2       96.07      107.88     19.16 o 
  -4  19   2     1586.64     1623.35    110.11 o 
  -3  19   2       27.49       38.30     25.59 o 
  -2  19   2        0.34        2.81      7.07 o 
  -1  19   2       32.15       52.43     14.13 o 
   0  19   2       26.21       33.43     12.66 o 
   1  19   2       29.74       24.19     11.21 o 
   2  19   2       32.73       46.60     19.45 o 
   3  19   2       52.92       35.78     20.74 o 
   4  19   2      163.14      197.64     23.92 o 
   5  19   2        0.62       -5.87     14.10 o 
  -5  20   2       15.31        8.90     19.81 o 
  -4  20   2      303.14      289.45     38.34 o 
  -3  20   2        5.34        2.63      9.90 o 
  -2  20   2        0.22        7.39      9.13 o 
  -1  20   2       10.00        7.57      8.54 o 
   0  20   2        2.74       17.59     11.35 o 
   1  20   2      130.18      110.22     17.47 o 
   2  20   2       35.52       29.08     12.24 o 
   3  20   2       34.77       24.96     12.81 o 
   4  20   2       18.91        9.49     13.25 o 
   5  20   2        0.88        2.18     17.26 o 
  -4  21   2       61.93       97.99     27.94 o 
  -3  21   2       61.75       98.55     15.85 o 
  -2  21   2      248.11      321.23     35.52 o 
  -1  21   2      119.01      121.43     15.62 o 
   0  21   2        0.04       -5.05     14.63 o 
   1  21   2       13.87       15.20     11.72 o 
   2  21   2       75.68       65.25     15.48 o 
   3  21   2        5.87       -6.50     11.23 o 
   4  21   2       11.42        9.59     15.25 o 
  -3  22   2       17.61        4.13     21.14 o 
  -2  22   2       20.28       16.68     21.14 o 
  -1  22   2       70.39       92.16     14.45 o 
   0  22   2      287.38      290.66     27.17 o 
   1  22   2       26.97       26.11     13.49 o 
   2  22   2       58.40       75.55     17.44 o 
   3  22   2       31.51       38.72     16.16 o 
  -1  23   2        4.18       -0.16     17.58 o 
   0  23   2       75.79       96.76     20.31 o 
   1  23   2        0.69        0.50     12.51 o 
  -9   0   3        0.88       -6.26     11.02 o 
  -7   0   3        2.85       -6.42      6.22 o 
  -5   0   3      955.64      896.93     53.25 o 
  -3   0   3     3728.72     3621.47     98.43 o 
  -1   0   3      202.94      185.77     10.66 o 
   1   0   3     1492.71     1432.84     45.69 o 
   3   0   3       45.72       47.01      5.64 o 
   5   0   3     1784.18     1789.75     53.01 o 
   7   0   3        0.05       -2.02      5.87 o 
   9   0   3       22.75       44.20     15.64 o 
 -10   1   3        3.16       10.38      9.42 o 
  -9   1   3       18.03       13.89      7.13 o 
  -8   1   3       22.65       20.16      7.04 o 
  -7   1   3       44.92       43.50      7.12 o 
  -6   1   3       71.23       70.22      6.99 o 
  -5   1   3      167.33      162.57      8.57 o 
  -4   1   3     2014.59     1925.32     41.63 o 
  -3   1   3     1597.48     1676.84     35.92 o 
  -2   1   3      619.78      653.71     15.03 o 
  -1   1   3       82.35       87.44      4.91 o 
   0   1   3       91.25       91.05      5.14 o 
   1   1   3      497.59      479.99     12.31 o 
   2   1   3       27.66       21.94      2.70 o 
   3   1   3      923.20      959.17     23.66 o 
   4   1   3     2662.26     2842.82     59.77 o 
   5   1   3      475.75      485.94     13.11 o 
   6   1   3       10.15        6.88      3.67 o 
   7   1   3      342.69      349.20     13.26 o 
   8   1   3        5.08        9.54      6.73 o 
   9   1   3        5.37        9.15      9.20 o 
 -10   2   3       82.79       77.63     13.36 o 
  -9   2   3        5.54        8.65      8.00 o 
  -8   2   3       51.05       45.94      7.87 o 
  -7   2   3      502.59      470.23     27.41 o 
  -6   2   3      109.84      110.04      8.24 o 
  -5   2   3      646.89      671.35     19.57 o 
  -4   2   3       27.80       31.98      4.81 o 
  -3   2   3      819.69      782.49     22.05 o 
  -2   2   3       60.43       64.77      3.23 o 
  -1   2   3       43.45       39.22      3.04 o 
   0   2   3    22428.11    20299.86    632.73 o 
   1   2   3       63.63       50.17      2.62 o 
   2   2   3       65.33       90.99      4.42 o 
   3   2   3     3983.74     4041.82     89.07 o 
   4   2   3      328.97      335.61     14.77 o 
   5   2   3       58.29       66.95      6.83 o 
   6   2   3      114.44      102.41      6.53 o 
   7   2   3       17.16       28.72      6.07 o 
   8   2   3       51.31       39.40      8.32 o 
   9   2   3       77.85       87.29     12.56 o 
  -9   3   3       33.63       27.75      8.84 o 
  -8   3   3       38.04       38.20      8.22 o 
  -7   3   3      420.29      396.51     17.60 o 
  -6   3   3       12.75       13.02      5.26 o 
  -5   3   3      682.00      670.56     21.58 o 
  -4   3   3     3216.44     3052.36     76.14 o 
  -3   3   3       95.98       89.99      6.55 o 
  -2   3   3      200.48      186.86      8.31 o 
  -1   3   3      201.79      189.74      6.06 o 
   0   3   3      176.81      142.52      6.73 o 
   1   3   3      440.03      427.05     10.14 o 
   2   3   3     1800.91     1773.31     40.28 o 
   3   3   3      548.39      563.58     14.06 o 
   4   3   3       79.11       86.10      6.82 o 
   5   3   3      339.01      331.67     10.45 o 
   6   3   3        7.46       -0.12      3.81 o 
   7   3   3      142.04      147.48      9.76 o 
   8   3   3      177.53      205.90     14.03 o 
   9   3   3       85.42      100.36     11.75 o 
  -9   4   3       13.66        0.74     11.12 o 
  -8   4   3       17.58       17.79      7.17 o 
  -7   4   3       23.37        7.53      6.01 o 
  -6   4   3       48.62       48.14      7.12 o 
  -5   4   3        1.60        5.44      4.16 o 
  -4   4   3     5419.21     5345.87    130.20 o 
  -3   4   3      100.14       98.35      6.11 o 
  -2   4   3        1.23        1.27      2.01 o 
  -1   4   3      759.32      729.92     19.51 o 
   0   4   3       15.91       19.04      3.57 o 
   1   4   3        1.08        1.49      1.59 o 
   2   4   3      296.79      271.30      8.51 o 
   3   4   3     1336.61     1319.48     29.09 o 
   4   4   3      845.50      822.12     19.94 o 
   5   4   3      359.93      361.98     11.66 o 
   6   4   3        0.07       -2.76      3.93 o 
   7   4   3      170.64      187.56     10.72 o 
   8   4   3      431.45      512.18     41.56 o 
   9   4   3        0.08       -5.74      7.56 o 
  -9   5   3        3.54        5.95      8.52 o 
  -8   5   3       43.66       34.29      8.33 o 
  -7   5   3       17.74       20.91      6.79 o 
  -6   5   3        1.18        5.11      8.99 o 
  -5   5   3      127.84      138.81      8.87 o 
  -4   5   3     3490.69     3571.27     88.66 o 
  -3   5   3     1445.27     1451.11     37.98 o 
  -2   5   3      730.82      711.48     30.01 o 
  -1   5   3        4.54        4.46      2.10 o 
   0   5   3     1831.69     1855.32     60.14 o 
   1   5   3     1001.63      952.86     24.55 o 
   2   5   3      584.80      583.86     29.60 o 
   3   5   3       65.47       64.53      8.61 o 
   4   5   3      144.70      143.06      6.71 o 
   5   5   3      321.09      316.47     11.43 o 
   6   5   3       56.34       41.09      5.96 o 
   7   5   3     1412.14     1464.49     42.52 o 
   8   5   3      161.23      191.11     16.73 o 
   9   5   3        4.79       12.62      8.69 o 
  -9   6   3        1.79        2.83      9.26 o 
  -8   6   3      116.64      120.52     12.91 o 
  -7   6   3       78.13       71.84      9.03 o 
  -6   6   3      145.93      142.57     10.17 o 
  -5   6   3      681.22      686.84     22.03 o 
  -4   6   3      100.82      117.43      7.61 o 
  -3   6   3       27.32       25.80      3.49 o 
  -2   6   3       72.87       84.39      5.31 o 
  -1   6   3      169.73      151.42      6.85 o 
   0   6   3      894.91      963.12     28.05 o 
   1   6   3      816.32      826.83     21.69 o 
   2   6   3     1347.23     1390.36     39.91 o 
   3   6   3      218.43      196.73     13.61 o 
   4   6   3      110.32      114.01      5.86 o 
   5   6   3       30.36       35.80      6.06 o 
   6   6   3       51.23       41.38      6.04 o 
   7   6   3      952.38      949.12     42.26 o 
   8   6   3        5.50        9.95      7.27 o 
   9   6   3       34.90       36.27      9.87 o 
  -9   7   3        2.12        4.34      9.29 o 
  -8   7   3       70.50       44.26      9.53 o 
  -7   7   3       82.63       90.69      9.61 o 
  -6   7   3      146.61      152.96     10.63 o 
  -5   7   3      373.29      361.41     15.07 o 
  -4   7   3      562.13      537.70     17.62 o 
  -3   7   3        1.23        0.33      2.59 o 
  -2   7   3       61.94       66.90      4.99 o 
  -1   7   3      355.10      364.17     12.58 o 
   0   7   3      730.38      799.90     24.10 o 
   1   7   3     3002.47     3293.45     89.16 o 
   2   7   3     1591.19     1689.45     48.11 o 
   3   7   3       25.12       25.46      4.61 o 
   4   7   3       29.15       27.01      7.23 o 
   5   7   3      268.07      259.25     15.18 o 
   6   7   3      573.70      562.64     18.34 o 
   7   7   3        2.67        2.25      6.20 o 
   8   7   3      144.21      171.43     14.99 o 
   9   7   3       29.80       32.97     10.77 o 
  -9   8   3       15.19        9.71      9.71 o 
  -8   8   3        9.01       -1.42      8.52 o 
  -7   8   3      245.85      262.12     28.03 o 
  -6   8   3        7.07       15.16      6.06 o 
  -5   8   3      235.00      226.41     11.50 o 
  -4   8   3        8.12        8.22      4.24 o 
  -3   8   3     1747.12     1687.09     74.91 o 
  -2   8   3      332.05      366.02     13.74 o 
  -1   8   3      131.20      156.00      9.29 o 
   0   8   3        4.58        5.19      2.82 o 
   1   8   3      813.49      912.38     32.21 o 
   2   8   3      282.33      334.21     16.13 o 
   3   8   3     1023.89     1067.44     32.78 o 
   4   8   3       35.08       56.59      6.71 o 
   5   8   3      121.33      139.62     10.27 o 
   6   8   3      537.18      573.98     20.76 o 
   7   8   3      126.62      116.65     13.47 o 
   8   8   3      142.35      131.33     17.44 o 
   9   8   3       14.41       -1.63     10.70 o 
  -9   9   3        0.23        2.62      9.27 o 
  -8   9   3       17.80        4.14      8.04 o 
  -7   9   3        3.63        0.61      6.78 o 
  -6   9   3       43.24       47.65     11.73 o 
  -5   9   3       10.09        0.94      4.83 o 
  -4   9   3        1.59        2.81      4.08 o 
  -3   9   3       46.95       36.49      6.70 o 
  -2   9   3      772.68      776.50     28.25 o 
  -1   9   3     1445.06     1403.46     40.58 o 
   0   9   3     2370.57     2381.55     66.78 o 
   1   9   3      245.30      272.67     10.63 o 
   2   9   3      204.96      227.59     16.01 o 
   3   9   3        8.56        4.19      3.90 o 
   4   9   3        0.28        2.18      4.25 o 
   5   9   3       53.59       72.20      8.34 o 
   6   9   3      369.62      395.94     16.94 o 
   7   9   3      431.75      409.58     32.83 o 
   8   9   3      171.86      182.22     15.83 o 
  -9  10   3        9.96       -3.33      9.30 o 
  -8  10   3       17.16       30.05      9.48 o 
  -7  10   3      140.50      146.34     16.18 o 
  -6  10   3      118.06      122.35     10.05 o 
  -5  10   3       37.64       44.12      8.41 o 
  -4  10   3       66.63       73.83      7.77 o 
  -3  10   3      651.12      603.16     21.09 o 
  -2  10   3      214.37      204.58     11.64 o 
  -1  10   3     2480.55     2408.30     67.41 o 
   0  10   3       24.57       25.39      4.10 o 
   1  10   3        4.12        4.97      3.06 o 
   2  10   3      512.79      532.33     18.84 o 
   3  10   3       27.50       17.26      4.95 o 
   4  10   3      346.86      294.36     14.25 o 
   5  10   3        0.69       -2.71      5.13 o 
   6  10   3       31.46       23.17      7.58 o 
   7  10   3        1.86       -3.51      8.00 o 
   8  10   3      122.96      110.97     34.62 o 
  -8  11   3       11.70       13.56      9.08 o 
  -7  11   3      221.66      192.04     14.96 o 
  -6  11   3       11.53       19.64      7.17 o 
  -5  11   3       52.20       54.02      7.25 o 
  -4  11   3        2.54        1.16      4.35 o 
  -3  11   3       99.41      115.59      9.43 o 
  -2  11   3      208.15      193.74     10.45 o 
  -1  11   3      594.59      716.06     36.14 o 
   0  11   3      316.09      332.26     13.36 o 
   1  11   3       45.62       52.00      5.17 o 
   2  11   3      506.89      500.45     18.36 o 
   3  11   3       10.72        5.48      4.47 o 
   4  11   3      147.08      144.68     10.28 o 
   5  11   3       73.59       72.17      8.72 o 
   6  11   3        0.29        1.74      8.18 o 
   7  11   3        6.66        8.60      9.36 o 
   8  11   3        3.05       16.02     10.83 o 
  -8  12   3        4.93        8.47      8.83 o 
  -7  12   3      319.68      300.24     18.46 o 
  -6  12   3       71.77       52.73      9.13 o 
  -5  12   3      128.36      141.84     11.84 o 
  -4  12   3        0.40       -7.16      4.77 o 
  -3  12   3      462.68      401.36     27.99 o 
  -2  12   3        5.15        4.50      4.44 o 
  -1  12   3     1687.89     1678.62     57.61 o 
   0  12   3        3.84        5.89      3.82 o 
   1  12   3       11.92        8.61      3.97 o 
   2  12   3       48.47       54.54      7.20 o 
   3  12   3      264.05      229.50     21.92 o 
   4  12   3       61.60       65.50      7.87 o 
   5  12   3        0.76       -2.68      6.53 o 
   6  12   3       73.17       74.77     18.39 o 
   7  12   3       70.09       73.92     13.58 o 
   8  12   3       49.64       53.49     13.68 o 
  -8  13   3      120.67      136.91     15.11 o 
  -7  13   3      159.66      154.31     14.39 o 
  -6  13   3       30.76       27.95      8.34 o 
  -5  13   3       94.16       97.86     10.53 o 
  -4  13   3       92.68      104.67     11.67 o 
  -3  13   3     1461.04     1437.35     43.92 o 
  -2  13   3     4263.85     4192.44    116.46 o 
  -1  13   3      419.68      416.05     16.83 o 
   0  13   3      171.01      166.21      9.68 o 
   1  13   3       79.78       87.22      9.89 o 
   2  13   3      565.80      588.03     32.02 o 
   3  13   3      119.03      109.88     11.56 o 
   4  13   3       44.37       56.01      9.94 o 
   5  13   3        3.95       -6.12      6.55 o 
   6  13   3        3.19       14.85      9.40 o 
   7  13   3       15.64       23.17     10.89 o 
   8  13   3       62.65       77.52     15.54 o 
  -7  14   3       17.31       16.00      9.11 o 
  -6  14   3        0.44        0.71      7.05 o 
  -5  14   3       25.52       23.48      7.68 o 
  -4  14   3        8.82       -1.93      6.97 o 
  -3  14   3       82.13       87.13      8.44 o 
  -2  14   3     2032.33     1901.50     56.69 o 
  -1  14   3      101.47      102.71      8.73 o 
   0  14   3     1477.33     1439.30     43.94 o 
   1  14   3      116.83      102.27     18.39 o 
   2  14   3        1.67       -4.11      8.10 o 
   3  14   3        6.08       -1.93      6.26 o 
   4  14   3        0.97        2.50      6.61 o 
   5  14   3        4.31        7.35      7.87 o 
   6  14   3        1.50       -3.90      8.68 o 
   7  14   3        0.27        4.33      9.70 o 
  -7  15   3       13.95        5.78      8.67 o 
  -6  15   3       21.24        9.53      7.89 o 
  -5  15   3        2.96        1.50      6.72 o 
  -4  15   3        9.93        8.44      7.57 o 
  -3  15   3       91.45       86.51     10.60 o 
  -2  15   3      540.83      499.26     31.97 o 
  -1  15   3      218.44      211.32     25.62 o 
   0  15   3      278.59      299.72     17.39 o 
   1  15   3       18.04        7.28      8.48 o 
   2  15   3        5.75       12.22      8.26 o 
   3  15   3        7.95        1.46     14.70 o 
   4  15   3        0.03       -1.05      6.87 o 
   5  15   3       16.89       20.52     11.44 o 
   6  15   3        0.73       -0.66      9.52 o 
   7  15   3        4.23        3.35     11.00 o 
  -7  16   3        0.10        1.10      9.21 o 
  -6  16   3       92.55      100.08     17.92 o 
  -5  16   3       19.03       19.50      8.50 o 
  -4  16   3       21.80       12.66     11.19 o 
  -3  16   3      363.89      324.77     17.25 o 
  -2  16   3      676.81      668.18     37.73 o 
  -1  16   3      176.56      173.90     21.18 o 
   0  16   3       24.10       12.65     14.72 o 
   1  16   3        0.50        3.24      7.84 o 
   2  16   3      641.33      564.44     33.23 o 
   3  16   3      475.28      399.33     28.06 o 
   4  16   3       96.37      102.53     14.57 o 
   5  16   3      123.42      122.91     18.55 o 
   6  16   3        6.73       20.84     12.52 o 
  -6  17   3       40.50       46.82     10.98 o 
  -5  17   3        4.56        5.22      8.03 o 
  -4  17   3       83.95       23.91     22.91 o 
  -3  17   3       46.52       40.18     13.01 o 
  -2  17   3      148.31      153.95     14.94 o 
  -1  17   3      466.84      498.52     25.09 o 
   0  17   3       71.29       68.88     16.65 o 
   1  17   3        2.38        2.94      8.61 o 
   2  17   3      392.30      340.55     25.57 o 
   3  17   3        2.83      -12.35      8.23 o 
   4  17   3       52.94       30.49     11.56 o 
   5  17   3      119.69      104.06     15.60 o 
   6  17   3       69.46       87.23     15.58 o 
  -6  18   3      117.60      114.33     20.05 o 
  -5  18   3      200.83      236.26     24.37 o 
  -4  18   3       67.72       41.22     19.45 o 
  -3  18   3        1.62        9.54     11.26 o 
  -2  18   3      236.62      236.70     15.62 o 
  -1  18   3       15.29       19.49     10.18 o 
   0  18   3      458.14      394.34     28.66 o 
   1  18   3        0.81       -5.51      8.56 o 
   2  18   3        7.93        3.03      9.10 o 
   3  18   3       53.54       33.30     15.39 o 
   4  18   3       28.62       22.51     12.80 o 
   5  18   3       79.08       40.63     13.72 o 
   6  18   3      376.19      410.75     34.52 o 
  -5  19   3      110.40      119.80     19.86 o 
  -4  19   3      109.72      155.86     22.12 o 
  -3  19   3       34.95       21.53     10.75 o 
  -2  19   3       11.91       18.22     12.66 o 
  -1  19   3       16.38        7.25     10.35 o 
   0  19   3       41.96       21.03     11.23 o 
   1  19   3      286.33      307.63     25.98 o 
   2  19   3       59.28       60.01     14.40 o 
   3  19   3        0.06        1.01      9.96 o 
   4  19   3        0.92       10.36     15.13 o 
   5  19   3        8.78       24.55     16.33 o 
  -5  20   3      197.02      251.78     22.84 o 
  -4  20   3        8.73       -0.62     13.43 o 
  -3  20   3       53.40       59.15     13.65 o 
  -2  20   3        5.35       14.01     12.40 o 
  -1  20   3       13.64       16.62     12.55 o 
   0  20   3       29.40       24.25     12.08 o 
   1  20   3      154.86      114.03     18.16 o 
   2  20   3       23.07       28.21     13.01 o 
   3  20   3       49.07       35.48     13.24 o 
   4  20   3      152.06      238.48     36.36 o 
  -4  21   3        1.38      -13.60     10.69 o 
  -3  21   3       12.69       -4.95     12.42 o 
  -2  21   3       65.19       69.72     15.84 o 
  -1  21   3       15.29       13.23     11.87 o 
   0  21   3       12.59       22.45     12.63 o 
   1  21   3       69.04       68.52     16.42 o 
   2  21   3        0.01      -11.45      9.94 o 
   3  21   3        5.49        9.55     12.53 o 
  -3  22   3        0.12      -14.86     11.61 o 
  -2  22   3       40.18       48.41     17.00 o 
  -1  22   3        8.51       -1.31     10.12 o 
   0  22   3       16.59       21.26     13.37 o 
   1  22   3        9.77       23.07     12.59 o 
   2  22   3        9.10        4.00     16.91 o 
   0  23   3        5.33        6.75     12.92 o 
  -8   0   4      170.41      138.66     32.38 o 
  -6   0   4        0.96       -1.35      5.66 o 
  -4   0   4      370.15      346.29     14.48 o 
  -2   0   4     2609.64     2425.51     77.63 o 
   0   0   4      813.81      884.86     38.03 o 
   2   0   4      426.80      408.76     16.30 o 
   4   0   4      687.36      748.17     28.67 o 
   6   0   4       59.67       59.77      7.92 o 
   8   0   4       24.35        8.88     10.56 o 
  -9   1   4        8.87        3.90      8.29 o 
  -8   1   4        3.11       10.56      6.34 o 
  -7   1   4      112.15      120.90      9.55 o 
  -6   1   4        4.13        1.47      4.43 o 
  -5   1   4      196.28      223.30      8.92 o 
  -4   1   4      111.89      126.86      7.23 o 
  -3   1   4      609.47      584.38     20.04 o 
  -2   1   4      681.08      659.53     18.39 o 
  -1   1   4     1163.03     1192.50     49.91 o 
   0   1   4      534.57      527.47     17.32 o 
   1   1   4      250.13      237.99      6.91 o 
   2   1   4     8236.11     8708.13    187.97 o 
   3   1   4      325.38      347.07     10.88 o 
   4   1   4      896.68      923.37     24.01 o 
   5   1   4        0.03        1.51      3.12 o 
   6   1   4        3.73        2.04      3.62 o 
   7   1   4        8.40       10.75      6.02 o 
   8   1   4        3.19        3.94      7.63 o 
   9   1   4      232.66      277.05     19.25 o 
  -9   2   4       65.15       79.69     12.65 o 
  -8   2   4       64.47       70.55     10.83 o 
  -7   2   4      345.51      317.91     20.42 o 
  -6   2   4       46.34       33.84      6.42 o 
  -5   2   4      434.11      413.20     13.71 o 
  -4   2   4     4452.55     4505.59    100.62 o 
  -3   2   4      173.27      168.22      6.00 o 
  -2   2   4       11.47        7.50      3.33 o 
  -1   2   4      601.72      633.16     17.58 o 
   0   2   4      226.32      232.93      9.53 o 
   1   2   4      571.79      560.22     13.12 o 
   2   2   4     1883.31     1994.63     45.24 o 
   3   2   4      665.55      707.09     18.65 o 
   4   2   4       11.81        7.89      3.20 o 
   5   2   4      240.85      211.26      8.76 o 
   6   2   4      105.65       97.20      6.52 o 
   7   2   4       94.91      106.46      8.98 o 
   8   2   4        3.77       14.78      7.18 o 
   9   2   4        5.28       12.20      9.47 o 
  -9   3   4       45.25       42.82      9.56 o 
  -8   3   4      111.42      110.94     11.34 o 
  -7   3   4      208.90      203.10     14.25 o 
  -6   3   4     1540.00     1509.43     42.68 o 
  -5   3   4      180.34      188.45     10.32 o 
  -4   3   4     7863.79     7883.64    173.12 o 
  -3   3   4      369.43      382.87     11.78 o 
  -2   3   4      401.75      430.64     13.55 o 
  -1   3   4      119.29      107.84      5.14 o 
   0   3   4       56.60       49.51      4.62 o 
   1   3   4      188.00      201.41      5.88 o 
   2   3   4     1691.58     1753.68     40.25 o 
   3   3   4      234.37      237.92      8.64 o 
   4   3   4      148.80      165.72      7.07 o 
   5   3   4        3.58        3.06      3.33 o 
   6   3   4      482.95      495.96     15.62 o 
   7   3   4      102.83      125.22      9.30 o 
   8   3   4      140.97      158.56     18.58 o 
   9   3   4       86.38      123.52     18.46 o 
  -9   4   4        4.63        4.44      7.59 o 
  -8   4   4      117.09      119.60     11.49 o 
  -7   4   4      237.78      233.08     13.75 o 
  -6   4   4      591.84      568.33     20.46 o 
  -5   4   4       19.39       21.32      5.17 o 
  -4   4   4      939.45      930.71     24.45 o 
  -3   4   4      820.89      831.17     21.53 o 
  -2   4   4      357.52      356.00     11.68 o 
  -1   4   4     2802.59     2848.75     63.77 o 
   0   4   4      464.57      506.62     17.16 o 
   1   4   4       16.70       25.62      2.06 o 
   2   4   4      464.61      498.51     13.50 o 
   3   4   4      313.18      286.88      9.76 o 
   4   4   4        0.95        3.93      2.97 o 
   5   4   4       64.59       61.43      5.25 o 
   6   4   4      118.20      111.46      8.21 o 
   7   4   4      135.10      148.89     10.70 o 
   8   4   4      203.46      237.37     16.08 o 
   9   4   4        7.40        7.68      9.43 o 
  -9   5   4        1.73       -5.82      8.00 o 
  -8   5   4       58.07       51.98      9.71 o 
  -7   5   4      306.27      291.60     15.33 o 
  -6   5   4      743.39      706.15     23.83 o 
  -5   5   4      474.00      465.26     17.04 o 
  -4   5   4       38.07       45.79      5.45 o 
  -3   5   4      297.53      308.57     11.42 o 
  -2   5   4      367.38      399.47     12.75 o 
  -1   5   4     1259.36     1326.25     34.04 o 
   0   5   4        5.35       22.48     18.25 o 
   1   5   4      178.28      194.06      8.73 o 
   2   5   4       15.65       21.76      2.78 o 
   3   5   4      250.03      267.46      8.33 o 
   4   5   4      272.13      277.94      9.30 o 
   5   5   4      313.61      325.47     13.40 o 
   6   5   4     1381.74     1458.17     37.70 o 
   7   5   4       20.10       18.91      6.28 o 
   8   5   4        8.89       18.62      7.54 o 
   9   5   4        1.58        6.88      8.56 o 
  -9   6   4       23.79       21.95      9.98 o 
  -8   6   4       18.89       18.67      7.67 o 
  -7   6   4        0.04       -1.64      5.79 o 
  -6   6   4      743.41      727.70     24.41 o 
  -5   6   4      400.96      408.22     15.90 o 
  -4   6   4      115.61      125.47     10.73 o 
  -3   6   4        5.21        4.33      2.94 o 
  -2   6   4       93.69       88.11      5.53 o 
  -1   6   4     2948.18     3095.66     75.88 o 
   0   6   4      329.56      352.24     15.19 o 
   1   6   4     1758.55     1860.87     61.36 o 
   2   6   4       75.03       62.55      5.33 o 
   3   6   4      500.09      525.15     16.25 o 
   4   6   4     1080.93     1056.81     29.62 o 
   5   6   4       65.61       56.00      6.56 o 
   6   6   4      224.42      234.59     11.51 o 
   7   6   4      490.20      518.07     34.04 o 
   8   6   4       20.56       20.55      8.00 o 
   9   6   4        0.18       12.40      8.73 o 
  -9   7   4       18.92       22.85     10.26 o 
  -8   7   4        8.71        9.46      8.07 o 
  -7   7   4      285.95      313.73     27.94 o 
  -6   7   4       72.37       74.15      8.63 o 
  -5   7   4      446.05      439.07     19.74 o 
  -4   7   4      418.11      428.88     15.40 o 
  -3   7   4       22.45       16.93      5.82 o 
  -2   7   4      226.88      215.27      8.81 o 
  -1   7   4      200.04      175.62      8.03 o 
   0   7   4      266.73      246.23     18.35 o 
   1   7   4      153.03      172.35     11.51 o 
   2   7   4       55.19       65.14      5.42 o 
   3   7   4       17.21       15.38      4.33 o 
   4   7   4        1.49       -1.03      4.30 o 
   5   7   4     1484.89     1505.71     41.22 o 
   6   7   4       37.33       35.35      6.84 o 
   7   7   4        0.01       -3.95      5.83 o 
   8   7   4      288.11      297.52     16.93 o 
   9   7   4      212.25      221.39     28.77 o 
  -9   8   4       12.51       31.96     10.85 o 
  -8   8   4       69.05       72.90     12.16 o 
  -7   8   4        6.20        9.88      6.44 o 
  -6   8   4      877.82      847.26     29.00 o 
  -5   8   4      156.09      142.88     12.04 o 
  -4   8   4      214.61      208.69     10.51 o 
  -3   8   4        0.81       -1.08      3.31 o 
  -2   8   4      479.83      526.47     16.41 o 
  -1   8   4     2153.22     2328.14     64.57 o 
   0   8   4        0.00       -1.86      2.21 o 
   1   8   4      186.77      207.40      8.26 o 
   2   8   4     1583.11     1455.11     42.32 o 
   3   8   4       10.97       12.58      4.23 o 
   4   8   4       35.89       33.32      5.83 o 
   5   8   4     1744.64     1801.40     54.40 o 
   6   8   4       75.83       69.06      8.51 o 
   7   8   4      330.45      340.65     19.23 o 
   8   8   4      470.28      549.76     31.73 o 
  -9   9   4       15.42       25.71     10.45 o 
  -8   9   4       57.96       54.84     10.74 o 
  -7   9   4       26.62       42.37      7.97 o 
  -6   9   4       32.43       31.04      6.98 o 
  -5   9   4       96.59       92.50      9.81 o 
  -4   9   4       77.81       80.44      7.63 o 
  -3   9   4      162.43      158.34      8.64 o 
  -2   9   4      629.69      644.37     19.49 o 
  -1   9   4      307.76      326.05     12.22 o 
   0   9   4     2463.08     2546.70     71.23 o 
   1   9   4      581.94      648.78     17.84 o 
   2   9   4      211.63      170.77      9.03 o 
   3   9   4       22.71       26.00      5.09 o 
   4   9   4      970.90      959.56     35.53 o 
   5   9   4      736.90      741.33     26.90 o 
   6   9   4      116.19      109.59     13.05 o 
   7   9   4      951.34      992.29     43.21 o 
   8   9   4      212.33      178.65     19.16 o 
  -8  10   4        0.47       -2.70      8.01 o 
  -7  10   4        2.65        6.02      7.15 o 
  -6  10   4       26.09       41.56      7.38 o 
  -5  10   4      790.82      796.36     25.54 o 
  -4  10   4       22.29       20.90      5.31 o 
  -3  10   4     1278.77     1336.31     36.88 o 
  -2  10   4        0.12        5.50      3.70 o 
  -1  10   4      660.11      656.06     24.77 o 
   0  10   4       17.42       16.59      3.75 o 
   1  10   4      713.18      722.06     19.91 o 
   2  10   4       33.39       38.05      5.42 o 
   3  10   4       26.91       32.43      5.64 o 
   4  10   4     1090.51     1031.45     33.50 o 
   5  10   4      419.25      417.48     22.94 o 
   6  10   4      408.91      417.31     23.94 o 
   7  10   4     1141.89     1248.83     54.25 o 
   8  10   4       14.41       23.52     11.70 o 
  -8  11   4        2.92       -1.67      8.83 o 
  -7  11   4        3.91        2.14      7.44 o 
  -6  11   4       12.53       11.82      7.13 o 
  -5  11   4      402.84      390.09     16.41 o 
  -4  11   4      412.08      372.83     19.85 o 
  -3  11   4      123.17      108.45      8.40 o 
  -2  11   4        1.82        3.48      4.15 o 
  -1  11   4      407.24      425.04     18.62 o 
   0  11   4       36.47       40.92      4.79 o 
   1  11   4      274.43      283.07     11.56 o 
   2  11   4       60.46       65.29     11.21 o 
   3  11   4        0.54        0.90      5.71 o 
   4  11   4      357.48      338.36     19.68 o 
   5  11   4       86.56       94.88     11.69 o 
   6  11   4        1.51        0.50      7.68 o 
   7  11   4      184.54      202.12     33.95 o 
   8  11   4       31.63       22.94     11.85 o 
  -8  12   4        0.80        5.58      8.89 o 
  -7  12   4       15.50       10.12      8.39 o 
  -6  12   4       63.89       76.03     10.31 o 
  -5  12   4        5.80       -4.74      5.20 o 
  -4  12   4      275.98      283.66     15.28 o 
  -3  12   4      464.18      432.49     17.91 o 
  -2  12   4       24.26       13.99      4.97 o 
  -1  12   4       25.45       24.15      5.70 o 
   0  12   4      191.66      196.86     16.37 o 
   1  12   4      112.69      130.63     14.31 o 
   2  12   4      679.73      579.72     50.86 o 
   3  12   4        0.27        7.00      6.18 o 
   4  12   4      395.74      341.45     27.22 o 
   5  12   4        8.09        6.44      7.29 o 
   6  12   4        3.49        4.68      8.11 o 
   7  12   4       49.18       48.72     21.02 o 
   8  12   4       19.84        0.50     15.23 o 
  -8  13   4        3.91       13.64     10.26 o 
  -7  13   4       40.03       39.46     10.36 o 
  -6  13   4        1.98        1.48      6.82 o 
  -5  13   4       81.80       89.92     10.24 o 
  -4  13   4      121.67      106.10     19.37 o 
  -3  13   4        0.02        2.77      5.50 o 
  -2  13   4       82.36       67.01     10.89 o 
  -1  13   4       16.44        3.13      5.59 o 
   0  13   4      112.96      104.18     22.31 o 
   1  13   4        1.95        9.14      7.80 o 
   2  13   4      289.14      250.00     20.08 o 
   3  13   4      316.03      293.11     18.20 o 
   4  13   4      323.41      274.81     18.41 o 
   5  13   4       17.54       21.97      8.55 o 
   6  13   4       81.47       72.95     13.33 o 
   7  13   4        6.38        9.29     10.36 o 
  -7  14   4        0.17       -3.94      8.07 o 
  -6  14   4       98.66      105.57     11.96 o 
  -5  14   4      199.85      234.06     16.88 o 
  -4  14   4      104.74      109.34     11.38 o 
  -3  14   4        0.16        5.05      5.65 o 
  -2  14   4      522.21      469.87     32.68 o 
  -1  14   4      932.04      905.06     40.47 o 
   0  14   4       44.91       38.61      8.52 o 
   1  14   4       13.48       34.90     12.57 o 
   2  14   4       69.45       58.45     13.04 o 
   3  14   4       21.87        4.98     17.69 o 
   4  14   4       50.24       56.60     11.87 o 
   5  14   4      680.60      733.97     33.88 o 
   6  14   4        0.30        1.82      9.27 o 
   7  14   4       30.89       16.39     11.21 o 
  -7  15   4        0.09        0.11      8.66 o 
  -6  15   4        2.53        3.76      7.96 o 
  -5  15   4      111.46      120.94     11.25 o 
  -4  15   4      170.43      185.82     24.86 o 
  -3  15   4      130.31      133.17     18.52 o 
  -2  15   4      544.45      492.67     51.68 o 
  -1  15   4      716.55      681.53     29.68 o 
   0  15   4      238.02      250.73     21.21 o 
   1  15   4        3.85        8.41      8.14 o 
   2  15   4       51.65       40.68     11.16 o 
   3  15   4       14.56       15.64      9.59 o 
   4  15   4       16.39       11.30      8.31 o 
   5  15   4       53.71       48.76     11.01 o 
   6  15   4        5.83       12.33     17.59 o 
   7  15   4        3.29       -0.38     10.06 o 
  -7  16   4        3.75       13.50      9.88 o 
  -6  16   4        0.08        1.31      9.47 o 
  -5  16   4       97.96      129.18     15.77 o 
  -4  16   4        7.18        1.42     13.67 o 
  -3  16   4       12.79        7.45     10.75 o 
  -2  16   4      250.09      246.74     21.60 o 
  -1  16   4      312.85      295.73     18.43 o 
   0  16   4        0.36        0.78      7.94 o 
   1  16   4       96.71       87.56     14.72 o 
   2  16   4       49.01       46.75     12.00 o 
   3  16   4      215.45      197.19     20.13 o 
   4  16   4      315.83      271.96     27.33 o 
   5  16   4       44.65       39.35     13.42 o 
   6  16   4       32.37       52.72     17.77 o 
  -6  17   4       22.57       10.75     10.62 o 
  -5  17   4       51.77       56.77     12.83 o 
  -4  17   4        0.21       -8.59     11.34 o 
  -3  17   4        7.88        8.07     11.54 o 
  -2  17   4       34.22       59.04     11.96 o 
  -1  17   4      423.04      386.91     28.32 o 
   0  17   4      639.56      659.86     47.47 o 
   1  17   4        8.81        2.26      8.37 o 
   2  17   4      148.80      127.92     17.29 o 
   3  17   4        1.33       -8.51      7.90 o 
   4  17   4       82.95       97.11     36.68 o 
   5  17   4        8.32       30.31     13.60 o 
   6  17   4      224.23      269.82     44.52 o 
  -6  18   4       47.94       67.34     22.66 o 
  -5  18   4       25.56       20.19     18.80 o 
  -4  18   4       73.06       82.97     27.31 o 
  -3  18   4       33.72       37.69     13.29 o 
  -2  18   4        0.22      -13.19      8.79 o 
  -1  18   4      215.22      289.64     25.17 o 
   0  18   4        0.64       12.20     10.29 o 
   1  18   4        4.44        2.36      9.39 o 
   2  18   4      125.20      113.53     27.05 o 
   3  18   4       14.46       25.50     11.93 o 
   4  18   4       72.23       53.59     14.80 o 
   5  18   4       43.15       57.25     25.14 o 
  -5  19   4       67.62       91.29     16.82 o 
  -4  19   4        7.44       10.94     12.93 o 
  -3  19   4        0.10       -5.31      8.87 o 
  -2  19   4        0.13        7.25     10.69 o 
  -1  19   4       29.36       43.91     13.62 o 
   0  19   4      227.22      207.98     22.38 o 
   1  19   4       72.93       64.38     17.77 o 
   2  19   4        4.56        1.77     10.65 o 
   3  19   4       27.40       30.72     13.45 o 
   4  19   4       93.81      113.98     29.74 o 
   5  19   4        0.76      -12.38     14.61 o 
  -4  20   4       94.33       99.83     20.33 o 
  -3  20   4       14.75       29.51     14.35 o 
  -2  20   4      145.23      189.68     24.50 o 
  -1  20   4       17.80       16.99     12.44 o 
   0  20   4        2.71       27.53     13.47 o 
   1  20   4       32.44       31.09     17.38 o 
   2  20   4       10.65        1.77     11.05 o 
   3  20   4        0.30       -5.77     10.29 o 
   4  20   4        2.47        2.41     16.98 o 
  -3  21   4       85.02      100.54     20.36 o 
  -2  21   4       98.46      107.45     34.47 o 
  -1  21   4      106.15      116.11     38.01 o 
   0  21   4        8.33        2.38     11.90 o 
   1  21   4       17.81       36.90     15.79 o 
   2  21   4        9.60        5.71     12.42 o 
   3  21   4       31.54       41.67     15.15 o 
  -2  22   4       69.50       76.44     18.41 o 
  -1  22   4        7.86       12.09     12.79 o 
   0  22   4       14.04       16.80     13.01 o 
   1  22   4       89.70      134.57     20.94 o 
   2  22   4       50.09       41.18     15.57 o 
  -9   0   5      284.72      256.68     27.47 o 
  -7   0   5       16.12       21.48     11.26 o 
  -5   0   5      535.20      557.12     30.85 o 
  -3   0   5       25.63       21.08      5.02 o 
  -1   0   5      184.17      209.16     13.73 o 
   1   0   5      262.00      258.16     12.03 o 
   3   0   5       42.20       38.58      8.46 o 
   5   0   5      570.45      533.14     23.72 o 
   7   0   5       38.07       53.11     10.44 o 
   9   0   5       14.23        0.50     13.55 o 
  -9   1   5      139.83      189.52     17.05 o 
  -8   1   5        1.70        7.88      7.02 o 
  -7   1   5       21.12       22.16      9.33 o 
  -6   1   5      209.69      219.91     12.65 o 
  -5   1   5       87.20       82.96      6.35 o 
  -4   1   5        9.85        6.06      2.91 o 
  -3   1   5      212.40      203.95      7.73 o 
  -2   1   5      929.68      858.93     35.99 o 
  -1   1   5      924.28      900.69     27.91 o 
   0   1   5      142.18      143.50     10.98 o 
   1   1   5      269.88      308.32     10.95 o 
   2   1   5     4522.61     5049.69    110.48 o 
   3   1   5       13.04        7.03      3.05 o 
   4   1   5      362.43      348.87     11.98 o 
   5   1   5       41.85       43.89      5.52 o 
   6   1   5        0.02       -3.35      3.64 o 
   7   1   5       34.84       37.80      6.25 o 
   8   1   5      689.76      745.68     26.82 o 
   9   1   5       47.37       47.81     11.55 o 
  -9   2   5      192.43      176.03     17.58 o 
  -8   2   5       21.46       11.97      7.75 o 
  -7   2   5        8.36       -0.93      5.82 o 
  -6   2   5      225.13      215.65     18.49 o 
  -5   2   5      708.87      705.93     20.43 o 
  -4   2   5       52.24       51.57      5.17 o 
  -3   2   5      291.55      278.32      9.74 o 
  -2   2   5      290.21      304.16     12.87 o 
  -1   2   5        0.91        8.18      4.20 o 
   0   2   5     4710.76     4870.33    134.53 o 
   1   2   5        3.18        5.71      2.69 o 
   2   2   5      900.28      946.14     25.17 o 
   3   2   5     1721.39     1789.99     41.97 o 
   4   2   5      297.27      301.88     11.05 o 
   5   2   5       24.28       21.62      4.35 o 
   6   2   5      178.15      199.61     10.30 o 
   7   2   5       60.88       59.32      8.18 o 
   8   2   5        2.17       -2.93      6.56 o 
   9   2   5        8.20        8.36      9.89 o 
  -9   3   5        0.16       -6.06      7.80 o 
  -8   3   5       52.05       53.77      9.44 o 
  -7   3   5      277.22      261.57     14.55 o 
  -6   3   5       15.34       20.36      6.03 o 
  -5   3   5      509.37      519.11     20.85 o 
  -4   3   5       11.33        5.26      4.62 o 
  -3   3   5       18.10       18.11      2.78 o 
  -2   3   5      145.97      133.40      7.37 o 
  -1   3   5      390.66      399.13     12.59 o 
   0   3   5      177.01      143.78      7.92 o 
   1   3   5     3030.69     3191.73     78.67 o 
   2   3   5       28.36       36.46      3.51 o 
   3   3   5      256.59      261.57      9.49 o 
   4   3   5      144.63      131.16      7.32 o 
   5   3   5      220.60      223.72     11.38 o 
   6   3   5      151.34      148.40      9.90 o 
   7   3   5        8.41        0.31      5.21 o 
   8   3   5        0.44        0.22      6.85 o 
   9   3   5       15.25       15.47     10.08 o 
  -9   4   5       25.37       18.60     10.27 o 
  -8   4   5      108.27       88.48     10.37 o 
  -7   4   5      494.25      473.93     41.70 o 
  -6   4   5       95.91      100.03      9.26 o 
  -5   4   5        3.63       -0.74      3.81 o 
  -4   4   5      214.82      197.08     10.31 o 
  -3   4   5       94.62      106.27      6.82 o 
  -2   4   5     2010.66     2013.40     46.59 o 
  -1   4   5      375.12      386.87     12.27 o 
   0   4   5     1322.14     1371.29     31.93 o 
   1   4   5     1360.48     1489.84     38.34 o 
   2   4   5      107.50      112.90      5.42 o 
   3   4   5      260.19      255.56      9.39 o 
   4   4   5        8.45        5.53      3.47 o 
   5   4   5       89.81       84.40      7.22 o 
   6   4   5       41.88       40.27      6.21 o 
   7   4   5       16.17       10.45      6.36 o 
   8   4   5        5.66        2.31      7.22 o 
   9   4   5       63.46       88.07     13.13 o 
  -9   5   5        0.53        3.25      8.22 o 
  -8   5   5        1.62        9.41      7.28 o 
  -7   5   5       67.65       57.59      8.68 o 
  -6   5   5     4221.17     4080.68    102.73 o 
  -5   5   5      306.10      283.16     12.19 o 
  -4   5   5       17.68       19.53      4.17 o 
  -3   5   5       26.07       19.96      4.06 o 
  -2   5   5        5.37        0.57      2.75 o 
  -1   5   5     1905.45     2054.23     52.02 o 
   0   5   5      420.57      464.56     16.52 o 
   1   5   5      155.65      150.77      8.11 o 
   2   5   5      343.91      375.39     11.08 o 
   3   5   5      283.59      288.72     11.50 o 
   4   5   5       30.48       24.91      4.45 o 
   5   5   5       27.32       22.69      4.94 o 
   6   5   5        5.25        6.65      5.45 o 
   7   5   5      119.05      137.76     12.42 o 
   8   5   5       62.87       54.95      9.53 o 
   9   5   5       20.78       28.66     29.35 o 
  -9   6   5      161.96      209.23     35.32 o 
  -8   6   5      332.95      333.28     20.56 o 
  -7   6   5       39.62       38.41      7.86 o 
  -6   6   5      992.22      933.03     26.73 o 
  -5   6   5        0.10        4.51      4.27 o 
  -4   6   5        0.41       -0.03      3.50 o 
  -3   6   5        6.04        4.91      3.51 o 
  -2   6   5      688.20      696.17     20.25 o 
  -1   6   5      714.42      809.04     25.27 o 
   0   6   5        0.96        4.99      3.29 o 
   1   6   5       14.58        6.93      3.50 o 
   2   6   5      565.05      501.80     15.74 o 
   3   6   5        0.18        0.31      2.88 o 
   4   6   5       79.53       77.17      8.92 o 
   5   6   5     2297.15     2360.49     61.16 o 
   6   6   5      982.71     1027.22     31.19 o 
   7   6   5       22.54       25.38      6.67 o 
   8   6   5        3.92       -2.25      9.51 o 
  -9   7   5       31.06       17.84     10.19 o 
  -8   7   5       29.69       29.93      8.48 o 
  -7   7   5      118.70      102.02     10.42 o 
  -6   7   5      296.18      290.63     13.19 o 
  -5   7   5      596.63      588.78     22.54 o 
  -4   7   5      177.40      176.45     11.42 o 
  -3   7   5        0.64        1.66      3.42 o 
  -2   7   5      727.36      779.39     22.97 o 
  -1   7   5     1311.14     1442.55     37.39 o 
   0   7   5      117.37      134.45      9.26 o 
   1   7   5      280.13      277.63     34.18 o 
   2   7   5      160.86      154.72      7.93 o 
   3   7   5      236.37      207.19     10.66 o 
   4   7   5      118.98      133.03      8.22 o 
   5   7   5       23.28        9.52      5.04 o 
   6   7   5      164.60      164.42     12.78 o 
   7   7   5      194.32      203.70     15.39 o 
   8   7   5       89.12      107.76     16.08 o 
  -9   8   5        0.22       -5.03      8.80 o 
  -8   8   5        9.54       12.31      8.60 o 
  -7   8   5      132.48      144.38     11.92 o 
  -6   8   5        0.55        8.07      5.35 o 
  -5   8   5      567.94      616.15     19.34 o 
  -4   8   5      181.42      191.18     10.38 o 
  -3   8   5       14.05       14.96      4.98 o 
  -2   8   5     1563.16     1551.02     40.85 o 
  -1   8   5       86.65       77.36      5.28 o 
   0   8   5      225.60      242.95     14.83 o 
   1   8   5        0.01       -2.93      3.58 o 
   2   8   5        1.54        2.74      2.95 o 
   3   8   5      761.25      749.83     25.13 o 
   4   8   5      104.09       92.72      8.50 o 
   5   8   5      619.06      637.64     28.96 o 
   6   8   5      807.74      858.24     36.96 o 
   7   8   5        5.82        6.35      9.09 o 
   8   8   5        6.56       10.83     11.11 o 
  -8   9   5       30.58       27.84      9.76 o 
  -7   9   5       53.22       40.16      8.58 o 
  -6   9   5      132.67      119.67      9.32 o 
  -5   9   5        1.45        3.05      4.68 o 
  -4   9   5      255.24      266.92     14.14 o 
  -3   9   5       64.67       69.08      8.77 o 
  -2   9   5        9.76        4.04      3.50 o 
  -1   9   5      132.30      153.24      7.44 o 
   0   9   5     1636.31     1635.76     56.21 o 
   1   9   5      897.42      844.50     31.46 o 
   2   9   5       48.14       64.89     20.80 o 
   3   9   5        2.12        0.04      5.30 o 
   4   9   5     1309.79     1265.31     47.58 o 
   5   9   5       21.00       24.17      8.31 o 
   6   9   5       22.61        8.49      7.94 o 
   7   9   5        4.54       -6.94      9.37 o 
   8   9   5       51.36       60.09     14.13 o 
  -8  10   5       15.17        9.33      9.22 o 
  -7  10   5      199.35      177.32     13.03 o 
  -6  10   5       94.85      101.72      9.00 o 
  -5  10   5       39.55       44.31      6.53 o 
  -4  10   5       45.65       50.93      6.71 o 
  -3  10   5      906.59      867.67     25.84 o 
  -2  10   5      236.24      232.68     10.95 o 
  -1  10   5        2.35       -1.90      3.46 o 
   0  10   5       21.55       39.58      6.40 o 
   1  10   5       27.12       23.32      5.30 o 
   2  10   5      467.45      497.92     38.68 o 
   3  10   5       15.66       19.98      7.86 o 
   4  10   5      875.28      867.48     47.26 o 
   5  10   5      527.89      498.74     33.87 o 
   6  10   5       32.85       29.74      9.50 o 
   7  10   5       72.58       89.97     14.49 o 
   8  10   5      194.16      212.36     21.21 o 
  -8  11   5       59.72       52.97     11.44 o 
  -7  11   5       30.23        9.85      7.63 o 
  -6  11   5      211.59      230.46     12.56 o 
  -5  11   5      737.19      726.76     26.21 o 
  -4  11   5     1258.57     1238.86     35.98 o 
  -3  11   5       11.51        8.48      4.65 o 
  -2  11   5        0.29       -4.64      3.90 o 
  -1  11   5      155.82      145.72     14.07 o 
   0  11   5      113.80      109.96      9.61 o 
   1  11   5      115.62       92.37     13.41 o 
   2  11   5       58.39       51.81     10.58 o 
   3  11   5      377.32      388.33     20.98 o 
   4  11   5        0.12       -8.37      5.58 o 
   5  11   5        6.08        7.43      7.35 o 
   6  11   5      242.24      226.16     18.58 o 
   7  11   5      389.89      392.64     26.27 o 
   8  11   5        0.39        9.72     11.44 o 
  -8  12   5        0.05       -0.89      8.47 o 
  -7  12   5        0.02        2.59      7.21 o 
  -6  12   5       24.41       20.99      7.77 o 
  -5  12   5       67.13       75.04      8.99 o 
  -4  12   5     2408.87     2481.56     65.34 o 
  -3  12   5     1821.97     1763.47     52.94 o 
  -2  12   5      222.36      215.86     18.37 o 
  -1  12   5        2.96       -6.06      5.10 o 
   0  12   5       83.54       81.36     11.18 o 
   1  12   5       50.10       38.99      9.70 o 
   2  12   5      311.92      318.78     37.18 o 
   3  12   5      242.09      241.76     20.51 o 
   4  12   5       16.82        4.04      7.22 o 
   5  12   5       16.59       21.12      8.66 o 
   6  12   5       77.62       93.34     13.33 o 
   7  12   5       43.02       47.85     12.71 o 
  -7  13   5       34.72       25.67      9.03 o 
  -6  13   5        4.91        4.06      6.97 o 
  -5  13   5      137.62      155.82     11.54 o 
  -4  13   5     2056.51     2062.19     62.06 o 
  -3  13   5        1.70       10.71      9.54 o 
  -2  13   5     1051.62      959.72     47.30 o 
  -1  13   5       27.78       20.66      9.28 o 
   0  13   5        0.07       11.00     15.39 o 
   1  13   5       86.81       82.51     13.15 o 
   2  13   5      275.09      235.70     20.05 o 
   3  13   5      256.75      202.24     21.38 o 
   4  13   5        4.93       -9.08      6.05 o 
   5  13   5       55.53       54.37     11.13 o 
   6  13   5       12.68       23.59     14.12 o 
   7  13   5       10.84       19.94     12.50 o 
  -7  14   5       48.00       54.97     10.23 o 
  -6  14   5      156.70      178.13     16.03 o 
  -5  14   5      228.03      240.09     29.19 o 
  -4  14   5       94.71       99.65     16.27 o 
  -3  14   5      144.24      160.48     18.28 o 
  -2  14   5       55.10       29.43     10.85 o 
  -1  14   5        0.91       -4.00      5.72 o 
   0  14   5      332.60      358.46     26.50 o 
   1  14   5        1.26        9.22      8.55 o 
   2  14   5       94.03       72.37     13.30 o 
   3  14   5       64.43       54.82     12.58 o 
   4  14   5       55.60       65.40     11.27 o 
   5  14   5       20.40       12.43      8.94 o 
   6  14   5        6.37        3.95     10.98 o 
   7  14   5       23.44       15.66     11.66 o 
  -7  15   5       11.80       11.51     14.05 o 
  -6  15   5       10.62       11.95     12.40 o 
  -5  15   5        5.08        5.42     17.51 o 
  -4  15   5       21.49       24.69     13.07 o 
  -3  15   5      723.87      719.98     54.13 o 
  -2  15   5        3.63       -6.30      9.00 o 
  -1  15   5       44.08       44.56     11.17 o 
   0  15   5       18.09       10.11      8.74 o 
   1  15   5      246.36      268.54     59.52 o 
   2  15   5        4.10        3.75      8.57 o 
   3  15   5        0.17       -7.53      7.73 o 
   4  15   5       27.46       37.59     12.23 o 
   5  15   5       86.88       97.84     14.12 o 
   6  15   5       10.80       -7.12     10.78 o 
  -6  16   5       28.65       32.74     11.70 o 
  -5  16   5       14.27       -3.80      9.02 o 
  -4  16   5      211.07      216.85     23.25 o 
  -3  16   5        1.83        4.16     10.13 o 
  -2  16   5       98.13      113.09     13.54 o 
  -1  16   5       27.80       51.79     24.22 o 
   0  16   5        0.26       -4.44      8.05 o 
   1  16   5       90.84       73.79     13.72 o 
   2  16   5      188.12      233.45     21.86 o 
   3  16   5        0.94       -1.97      8.92 o 
   4  16   5      239.96      207.13     21.93 o 
   5  16   5       70.93       46.01     23.51 o 
   6  16   5        5.81       12.45     12.99 o 
  -6  17   5        3.66       11.15     11.78 o 
  -5  17   5        1.23       13.64     10.48 o 
  -4  17   5        3.39        3.95     12.05 o 
  -3  17   5        8.27       -9.16      9.59 o 
  -2  17   5        0.69       -8.49      7.06 o 
  -1  17   5       71.80       86.50     15.58 o 
   0  17   5      390.68      349.57     26.95 o 
   1  17   5      100.97       91.17     15.62 o 
   2  17   5      131.08      137.21     29.61 o 
   3  17   5      311.40      260.20     23.61 o 
   4  17   5      281.28      274.02     44.44 o 
   5  17   5       30.34       83.25     25.44 o 
  -5  18   5        1.31        1.93     10.42 o 
  -4  18   5       75.08       52.20     17.69 o 
  -3  18   5        4.95        1.68     11.90 o 
  -2  18   5        2.07        1.75     10.86 o 
  -1  18   5       12.51        5.92     10.46 o 
   0  18   5      109.03       90.31     16.31 o 
   1  18   5        1.17       -3.41      8.94 o 
   2  18   5       16.47       10.48     10.34 o 
   3  18   5       21.15       16.38     11.70 o 
   4  18   5       55.39       44.69     26.22 o 
   5  18   5      127.78      183.21     33.95 o 
  -5  19   5       21.01       10.05     11.88 o 
  -4  19   5       17.87        6.02     13.39 o 
  -3  19   5        0.61      -10.38     11.20 o 
  -2  19   5      389.00      443.76     33.72 o 
  -1  19   5        0.01       -2.69     10.29 o 
   0  19   5      139.78      156.95     20.41 o 
   1  19   5        2.70      -13.45     12.16 o 
   2  19   5        2.46       -0.60     10.42 o 
   3  19   5       61.80       77.81     23.79 o 
   4  19   5        2.76        9.06     17.86 o 
  -4  20   5      103.41       88.49     30.13 o 
  -3  20   5        1.88       -4.56     12.21 o 
  -2  20   5       24.92       39.04     14.23 o 
  -1  20   5       31.45       38.69     14.04 o 
   0  20   5        0.35        6.30     10.79 o 
   1  20   5      121.89       89.58     23.51 o 
   2  20   5       19.87       24.32     12.90 o 
   3  20   5       14.44       -3.98     24.24 o 
  -3  21   5       56.85       67.59     18.75 o 
  -2  21   5        0.34        9.36     13.20 o 
  -1  21   5      271.41      261.88     41.45 o 
   0  21   5       22.89       24.94     13.04 o 
   1  21   5       10.48        9.56     17.90 o 
   2  21   5       29.08       55.96     16.11 o 
  -1  22   5      265.73      247.99     36.29 o 
   0  22   5        2.41        4.07     12.43 o 
   1  22   5        1.49       12.18     13.46 o 
  -8   0   6       72.80       65.28     18.54 o 
  -6   0   6      132.09      128.58     44.25 o 
  -4   0   6       53.66       73.13      7.87 o 
  -2   0   6      170.74      155.94     14.78 o 
   0   0   6     1656.63     1705.72     71.19 o 
   2   0   6       10.60        0.98      3.65 o 
   4   0   6      236.37      237.88     14.24 o 
   6   0   6      108.78      111.25     10.21 o 
   8   0   6      186.79      240.81     26.39 o 
  -9   1   6      286.39      292.13     23.28 o 
  -8   1   6       51.53       69.43     11.61 o 
  -7   1   6        0.01        9.38      7.55 o 
  -6   1   6       45.80       44.69      8.60 o 
  -5   1   6       36.09       32.07      6.90 o 
  -4   1   6      245.28      247.50      9.41 o 
  -3   1   6      167.36      167.09      7.37 o 
  -2   1   6      823.27      830.70     28.76 o 
  -1   1   6       71.14       78.69      6.51 o 
   0   1   6      109.37      108.24     10.21 o 
   1   1   6      144.52      159.60      7.45 o 
   2   1   6       58.30       42.49      4.07 o 
   3   1   6      122.90      136.39      8.64 o 
   4   1   6      124.87      160.97      9.04 o 
   5   1   6       51.32       53.29      6.04 o 
   6   1   6        0.01       -1.53      4.54 o 
   7   1   6      276.86      263.83     13.15 o 
   8   1   6        7.59       10.83      6.77 o 
   9   1   6       40.25       31.30     10.95 o 
  -9   2   6      114.85       92.83     19.36 o 
  -8   2   6       92.85       65.34     11.52 o 
  -7   2   6      180.78      172.56     13.96 o 
  -6   2   6        0.40       13.05     10.99 o 
  -5   2   6      107.04       86.86      7.60 o 
  -4   2   6      294.18      281.46     11.34 o 
  -3   2   6      192.63      211.10      8.38 o 
  -2   2   6       92.95      102.49      6.15 o 
  -1   2   6       34.15       34.24      4.14 o 
   0   2   6      962.19     1043.43     25.81 o 
   1   2   6      730.02      794.57     22.52 o 
   2   2   6      550.83      529.43     14.79 o 
   3   2   6       54.10       53.41      6.85 o 
   4   2   6      535.66      532.86     16.42 o 
   5   2   6       47.57       40.16      5.84 o 
   6   2   6       13.51       10.97      5.29 o 
   7   2   6       25.19       22.27      5.88 o 
   8   2   6       57.24       60.29     11.12 o 
   9   2   6       25.44       44.91     11.78 o 
  -9   3   6       39.34       29.77      9.65 o 
  -8   3   6       39.88       42.00     11.25 o 
  -7   3   6       57.55       74.22     12.15 o 
  -6   3   6      251.04      224.21     12.99 o 
  -5   3   6        0.87       -2.15      3.72 o 
  -4   3   6      975.94      999.40     29.09 o 
  -3   3   6     1523.17     1580.23     42.02 o 
  -2   3   6       66.46       68.77      5.30 o 
  -1   3   6      209.93      208.68      8.67 o 
   0   3   6     4252.79     4482.15    100.40 o 
   1   3   6        9.89        6.58      2.89 o 
   2   3   6      217.14      211.23     10.96 o 
   3   3   6        2.06        2.33      3.08 o 
   4   3   6      423.12      463.72     14.84 o 
   5   3   6        2.26        1.52      4.21 o 
   6   3   6       45.82       44.45      7.07 o 
   7   3   6       14.84       20.86      5.79 o 
   8   3   6      194.17      215.47     14.43 o 
  -9   4   6       77.37       85.67     12.08 o 
  -8   4   6       36.06       40.88      9.47 o 
  -7   4   6        7.79       -0.83      6.10 o 
  -6   4   6      848.65      736.72     25.02 o 
  -5   4   6       70.73       72.48      6.81 o 
  -4   4   6       61.21       75.87      7.68 o 
  -3   4   6     2523.14     2507.75     63.93 o 
  -2   4   6      449.62      422.18     13.95 o 
  -1   4   6      753.22      767.74     21.97 o 
   0   4   6     2460.30     2567.53     54.02 o 
   1   4   6       70.84       93.27      5.29 o 
   2   4   6       96.12      106.06      6.05 o 
   3   4   6       19.77       37.55      4.31 o 
   4   4   6      179.81      170.62      8.55 o 
   5   4   6        2.11       -2.93      4.15 o 
   6   4   6       41.14       31.41      6.20 o 
   7   4   6        9.79        8.70      5.94 o 
   8   4   6        5.67       10.57     10.36 o 
  -9   5   6       12.27       15.76      9.27 o 
  -8   5   6      845.92      789.21     34.09 o 
  -7   5   6        1.78       -0.06      6.09 o 
  -6   5   6      240.78      265.55     14.08 o 
  -5   5   6      206.80      212.10     11.77 o 
  -4   5   6       28.63       32.20      4.86 o 
  -3   5   6        0.68        5.74      3.75 o 
  -2   5   6     1297.83     1316.81     35.34 o 
  -1   5   6     1966.88     2051.23     52.45 o 
   0   5   6      626.12      665.00     22.41 o 
   1   5   6       43.61       51.79      5.53 o 
   2   5   6      612.12      610.93     16.43 o 
   3   5   6       86.85       94.87      5.99 o 
   4   5   6     2752.83     2727.68     63.30 o 
   5   5   6      533.04      517.70     16.93 o 
   6   5   6      370.11      378.30     19.24 o 
   7   5   6        7.76       19.58      9.65 o 
   8   5   6        0.44      -13.84      9.23 o 
  -9   6   6      140.87      120.18     13.24 o 
  -8   6   6        3.64        4.97      7.29 o 
  -7   6   6        1.21        5.33      6.41 o 
  -6   6   6      220.49      202.73     13.71 o 
  -5   6   6      211.76      216.49     10.76 o 
  -4   6   6       72.80       89.89      9.98 o 
  -3   6   6        6.46       13.48      4.23 o 
  -2   6   6       59.35       51.92      5.80 o 
  -1   6   6       23.47       25.19      5.92 o 
   0   6   6      147.42      178.78      9.68 o 
   1   6   6      144.75      158.90      9.29 o 
   2   6   6       99.14       83.89      5.97 o 
   3   6   6      829.80      846.64     22.43 o 
   4   6   6      217.60      224.59      9.96 o 
   5   6   6      101.04      114.51     10.32 o 
   6   6   6      286.32      271.56     20.12 o 
   7   6   6       65.40       59.86     10.34 o 
   8   6   6        0.03      -10.59      9.26 o 
  -9   7   6        9.37       13.82      9.81 o 
  -8   7   6        4.37       12.93      8.03 o 
  -7   7   6      198.46      189.87     13.29 o 
  -6   7   6        5.29       12.41      5.44 o 
  -5   7   6        9.48        7.36      4.76 o 
  -4   7   6       14.81        5.25      3.95 o 
  -3   7   6      356.94      391.20     14.15 o 
  -2   7   6      781.82      800.48     23.08 o 
  -1   7   6        7.03        9.49      3.54 o 
   0   7   6      521.97      524.12     22.01 o 
   1   7   6      456.77      459.26     17.29 o 
   2   7   6      423.80      402.28     22.43 o 
   3   7   6      759.21      707.70     25.85 o 
   4   7   6      353.31      350.46     19.97 o 
   5   7   6      384.08      412.40     22.74 o 
   6   7   6     1095.86     1045.80     51.93 o 
   7   7   6       43.91       70.65     14.07 o 
   8   7   6       37.70       41.52     12.97 o 
  -8   8   6      397.53      363.22     35.55 o 
  -7   8   6      267.34      212.70     14.18 o 
  -6   8   6       31.11       33.35      6.45 o 
  -5   8   6      126.85      133.18      9.82 o 
  -4   8   6      201.82      206.72     14.17 o 
  -3   8   6       10.53        8.28      4.19 o 
  -2   8   6       10.98       12.57      3.65 o 
  -1   8   6       96.24      109.40      7.36 o 
   0   8   6       66.41       61.16      7.39 o 
   1   8   6      255.86      243.11     19.75 o 
   2   8   6      363.60      295.09     21.64 o 
   3   8   6     1693.89     1660.36     61.69 o 
   4   8   6        0.02       -6.36      5.91 o 
   5   8   6     2876.04     2855.68    118.14 o 
   6   8   6      114.75      104.86     14.85 o 
   7   8   6       52.06       58.04     10.67 o 
   8   8   6       34.24       27.28     12.43 o 
  -8   9   6      290.57      253.71     21.68 o 
  -7   9   6      134.28      140.02     12.00 o 
  -6   9   6      472.04      509.12     18.62 o 
  -5   9   6      269.87      282.49     12.86 o 
  -4   9   6       29.75       42.58      6.59 o 
  -3   9   6        0.07        3.18      4.22 o 
  -2   9   6        0.00        2.51      4.39 o 
  -1   9   6        1.07        1.63      6.27 o 
   0   9   6       53.23       54.83      7.34 o 
   1   9   6      178.45      195.93     11.94 o 
   2   9   6       39.31       30.63      8.89 o 
   3   9   6     2456.65     2390.72     99.52 o 
   4   9   6      879.84      881.28     36.69 o 
   5   9   6     1506.52     1512.99     68.99 o 
   6   9   6       31.16       29.81     12.25 o 
   7   9   6       45.21       70.02     13.76 o 
   8   9   6        0.55        9.18     11.47 o 
  -8  10   6       43.02       41.69     10.73 o 
  -7  10   6      404.42      415.10     24.36 o 
  -6  10   6      323.47      342.20     15.15 o 
  -5  10   6      130.77      134.34     19.37 o 
  -4  10   6       80.89       93.45     10.55 o 
  -3  10   6      741.23      776.32     24.01 o 
  -2  10   6       87.37       71.85      9.60 o 
  -1  10   6       73.77       67.91     10.60 o 
   0  10   6       72.65       79.39      8.82 o 
   1  10   6      401.92      406.75     25.12 o 
   2  10   6      485.39      422.00     26.15 o 
   3  10   6     2166.89     2035.55     70.84 o 
   4  10   6      151.20      155.16     27.35 o 
   5  10   6       23.35       13.18      8.00 o 
   6  10   6        0.36       -0.75      8.07 o 
   7  10   6      199.71      199.82     19.82 o 
   8  10   6       19.11       37.65     13.59 o 
  -8  11   6        0.22        3.72      8.96 o 
  -7  11   6      191.43      208.15     15.98 o 
  -6  11   6        0.01       -3.61      5.94 o 
  -5  11   6      550.35      587.92     25.26 o 
  -4  11   6      168.27      185.12     11.08 o 
  -3  11   6        9.78       14.80      9.10 o 
  -2  11   6      468.38      507.63     39.63 o 
  -1  11   6       73.46       62.09     10.75 o 
   0  11   6     1330.10     1258.21     45.89 o 
   1  11   6     1095.00      970.44     53.83 o 
   2  11   6      889.47      829.07     42.05 o 
   3  11   6      726.59      618.27     34.82 o 
   4  11   6       29.66       16.02      7.63 o 
   5  11   6      115.82      116.63     17.03 o 
   6  11   6       42.61       28.77      9.89 o 
   7  11   6       62.57       56.68     29.21 o 
  -8  12   6        0.35       12.30     10.01 o 
  -7  12   6      143.03      132.08     12.53 o 
  -6  12   6       38.55       49.60      7.97 o 
  -5  12   6      222.55      237.63     20.24 o 
  -4  12   6       16.70       16.51      9.13 o 
  -3  12   6       38.22       52.67     12.06 o 
  -2  12   6      252.95      199.58     18.33 o 
  -1  12   6       81.70       90.36     10.69 o 
   0  12   6      293.90      267.68     21.36 o 
   1  12   6        2.99        5.75      8.11 o 
   2  12   6      428.09      345.43     24.64 o 
   3  12   6       10.90        3.65      8.61 o 
   4  12   6      140.35       97.20     12.69 o 
   5  12   6        0.01       -3.62      7.27 o 
   6  12   6       30.99       21.73     10.01 o 
   7  12   6      121.22      125.16     29.83 o 
  -7  13   6        1.16       10.69     17.06 o 
  -6  13   6      423.67      421.85     26.04 o 
  -5  13   6       66.25       96.67     11.38 o 
  -4  13   6      175.56      203.04     17.06 o 
  -3  13   6      233.72      243.88     21.97 o 
  -2  13   6       60.02       61.05     14.38 o 
  -1  13   6      185.49      215.24     15.16 o 
   0  13   6       43.16       31.27     35.07 o 
   1  13   6       43.07       32.59     10.30 o 
   2  13   6      447.61      461.97     57.59 o 
   3  13   6      859.19      821.72     93.35 o 
   4  13   6        6.83        5.85      7.45 o 
   5  13   6        4.76        3.30      8.48 o 
   6  13   6       37.05       33.53     10.90 o 
   7  13   6        9.79       14.86     11.78 o 
  -7  14   6        0.37        0.36     13.23 o 
  -6  14   6       16.18       15.59     11.00 o 
  -5  14   6       53.20       81.47     11.19 o 
  -4  14   6      111.09      156.05     19.70 o 
  -3  14   6      356.35      355.28     27.16 o 
  -2  14   6       49.08       38.93     11.56 o 
  -1  14   6        0.02        1.89      6.50 o 
   0  14   6       18.46       23.84      9.83 o 
   1  14   6      280.41      229.88     20.95 o 
   2  14   6      825.23      642.03     36.57 o 
   3  14   6      311.54      240.09     22.38 o 
   4  14   6       16.81       23.44     10.47 o 
   5  14   6      150.87      177.23     17.04 o 
   6  14   6       55.12       33.77     14.36 o 
  -6  15   6        2.33       -3.48      9.92 o 
  -5  15   6       73.61      108.48     19.53 o 
  -4  15   6       19.63        5.23     12.33 o 
  -3  15   6      130.93      125.67     17.74 o 
  -2  15   6      255.00      263.75     22.58 o 
  -1  15   6      167.13      221.57     38.40 o 
   0  15   6       14.60       14.01      9.09 o 
   1  15   6        0.23       -1.69     19.02 o 
   2  15   6      146.06      145.52     31.37 o 
   3  15   6        9.19        0.23      8.70 o 
   4  15   6       55.59       43.74     13.16 o 
   5  15   6      116.94      120.10     15.87 o 
   6  15   6       58.45       88.39     18.22 o 
  -6  16   6       63.73       54.95     13.71 o 
  -5  16   6       47.19       93.24     15.00 o 
  -4  16   6        9.62       10.89     19.92 o 
  -3  16   6      161.82      189.74     21.30 o 
  -2  16   6      196.15      216.14     32.00 o 
  -1  16   6       12.07        8.84     10.12 o 
   0  16   6        3.84        5.75      9.08 o 
   1  16   6       44.64       31.56     10.97 o 
   2  16   6        2.43      -10.28      7.82 o 
   3  16   6       56.14       41.64     15.77 o 
   4  16   6        3.25        3.60     14.16 o 
   5  16   6      129.91      157.87     29.65 o 
   6  16   6      210.56      292.76     29.04 o 
  -6  17   6        7.15       23.65     12.85 o 
  -5  17   6       17.64       18.17     10.62 o 
  -4  17   6       25.75       41.73     16.63 o 
  -3  17   6       10.90       12.13     12.46 o 
  -2  17   6       13.64        4.92     10.49 o 
  -1  17   6      121.98      109.86     17.45 o 
   0  17   6       83.78       86.34     16.12 o 
   1  17   6       52.41       20.72     21.32 o 
   2  17   6      260.24      226.73     32.58 o 
   3  17   6       29.35       59.00     21.73 o 
   4  17   6       17.00       10.45     11.22 o 
   5  17   6        3.19       -4.15     11.51 o 
  -5  18   6        8.41        3.06     10.79 o 
  -4  18   6        2.43        1.60     13.63 o 
  -3  18   6        2.38      -12.03     16.20 o 
  -2  18   6      111.37      142.57     20.74 o 
  -1  18   6        4.26        9.56     10.64 o 
   0  18   6        4.20        4.21      9.83 o 
   1  18   6       15.25       12.51     10.39 o 
   2  18   6       32.22       15.27     13.37 o 
   3  18   6       52.07       47.47     14.01 o 
   4  18   6       53.75       81.83     24.35 o 
  -4  19   6      191.03      192.15     37.48 o 
  -3  19   6       47.19       61.94     17.13 o 
  -2  19   6       11.60        6.45     12.89 o 
  -1  19   6        0.62       -9.53      9.75 o 
   0  19   6       48.73       87.67     17.10 o 
   1  19   6       35.32       47.47     13.99 o 
   2  19   6        0.23       -1.71      9.68 o 
   3  19   6       13.93        0.86     11.80 o 
   4  19   6      125.93      132.72     20.44 o 
  -3  20   6        6.58       -3.09     12.87 o 
  -2  20   6       49.95       55.63     16.98 o 
  -1  20   6      128.23      150.33     21.73 o 
   0  20   6      186.19      199.20     30.56 o 
   1  20   6       15.34        4.66     25.61 o 
   2  20   6        6.26       -3.52     10.93 o 
   3  20   6       20.27       -2.59     11.50 o 
  -2  21   6      143.16      127.55     22.18 o 
  -1  21   6       12.64       18.37     13.48 o 
   0  21   6       11.72       11.90     12.37 o 
   1  21   6       12.65       20.91     12.94 o 
   2  21   6        1.61        2.76     12.21 o 
  -9   0   7        5.27       15.87     21.08 o 
  -7   0   7       46.70       53.53     14.11 o 
  -5   0   7      151.94      125.69     15.74 o 
  -3   0   7      149.73      121.75      9.65 o 
  -1   0   7       35.89       28.58      7.32 o 
   1   0   7      238.81      260.27     14.60 o 
   3   0   7       21.11       30.91      6.52 o 
   5   0   7       41.29       46.06      8.96 o 
   7   0   7      180.70      201.83     17.23 o 
  -9   1   7        0.98        5.96     10.01 o 
  -8   1   7       43.82       43.87     11.38 o 
  -7   1   7       58.56       79.50     11.32 o 
  -6   1   7       10.72        3.53      6.82 o 
  -5   1   7       30.16       20.02      7.01 o 
  -4   1   7        9.55       16.66      3.87 o 
  -3   1   7       13.39       10.67      3.57 o 
  -2   1   7      526.79      520.16     18.76 o 
  -1   1   7      116.53      108.49      7.96 o 
   0   1   7      924.86      988.81     25.27 o 
   1   1   7      444.89      480.64     20.58 o 
   2   1   7      780.45      860.89     28.15 o 
   3   1   7      161.31      159.57      7.93 o 
   4   1   7        0.09        0.85      3.69 o 
   5   1   7        1.28       -1.77      4.38 o 
   6   1   7      656.71      635.65     22.58 o 
   7   1   7       48.39       41.90      8.96 o 
   8   1   7       76.47       76.01      9.42 o 
  -9   2   7        0.22        5.08      9.66 o 
  -8   2   7       87.29      107.38     13.68 o 
  -7   2   7      147.44      157.74     14.25 o 
  -6   2   7       12.65        4.75      6.88 o 
  -5   2   7        0.78       -3.16      5.60 o 
  -4   2   7       18.22       16.65      6.85 o 
  -3   2   7      325.56      341.72     12.94 o 
  -2   2   7      400.85      413.61     14.26 o 
  -1   2   7       19.84       16.86      4.70 o 
   0   2   7      670.28      756.56     20.20 o 
   1   2   7      205.19      216.76      9.38 o 
   2   2   7       60.44       69.82      8.28 o 
   3   2   7       15.06       15.74      3.92 o 
   4   2   7       36.78       36.53      5.19 o 
   5   2   7        7.08        8.09      4.55 o 
   6   2   7      545.26      529.16     18.31 o 
   7   2   7       37.15       32.19      6.92 o 
   8   2   7        3.02      -11.05      7.37 o 
  -9   3   7       21.88        6.29     10.10 o 
  -8   3   7       22.74       24.52     11.38 o 
  -7   3   7      219.24      216.23     15.96 o 
  -6   3   7        4.19        4.89      7.71 o 
  -5   3   7      194.84      225.89     15.00 o 
  -4   3   7      130.71      136.30      8.92 o 
  -3   3   7       80.83       92.71      6.19 o 
  -2   3   7      947.43      982.03     27.85 o 
  -1   3   7      554.17      593.87     18.37 o 
   0   3   7      956.53      973.81     25.13 o 
   1   3   7      378.88      388.78     13.23 o 
   2   3   7       67.65       57.66      6.47 o 
   3   3   7      102.74       91.25      6.23 o 
   4   3   7        9.85        7.69      4.97 o 
   5   3   7       84.23       73.27      7.08 o 
   6   3   7      125.31      127.23      9.41 o 
   7   3   7       11.22       11.76      6.99 o 
   8   3   7        7.31       13.01     11.75 o 
  -9   4   7       61.68       34.97     12.41 o 
  -8   4   7      191.14      224.58     20.25 o 
  -7   4   7        0.50        8.85      7.83 o 
  -6   4   7        0.00        0.54      6.49 o 
  -5   4   7       70.05       69.99      7.55 o 
  -4   4   7       25.45       13.65      5.11 o 
  -3   4   7      374.88      394.27     19.00 o 
  -2   4   7      131.66      118.06     10.90 o 
  -1   4   7      929.38      971.07     27.31 o 
   0   4   7      810.51      803.84     19.20 o 
   1   4   7      335.43      379.98     12.90 o 
   2   4   7      392.62      386.22     15.21 o 
   3   4   7      982.52      984.26     25.59 o 
   4   4   7      822.39      809.47     22.65 o 
   5   4   7       15.67       15.51      5.06 o 
   6   4   7      101.17      100.46     11.29 o 
   7   4   7      131.70      120.33     11.56 o 
   8   4   7      111.56      147.15     19.46 o 
  -9   5   7      433.48      420.13     33.97 o 
  -8   5   7      190.63      170.64     14.10 o 
  -7   5   7      190.50      210.30     15.56 o 
  -6   5   7       20.02       28.59      6.94 o 
  -5   5   7        1.47       -1.57      4.40 o 
  -4   5   7       58.78       50.71     10.38 o 
  -3   5   7      912.07     1034.84     29.50 o 
  -2   5   7      108.77      102.89      8.42 o 
  -1   5   7      139.04      140.60      7.42 o 
   0   5   7       96.75       95.87      5.24 o 
   1   5   7       14.96       28.45      5.20 o 
   2   5   7       74.14       71.38      6.18 o 
   3   5   7      509.67      501.67     17.23 o 
   4   5   7      792.77      813.89     29.54 o 
   5   5   7      306.11      292.41     16.56 o 
   6   5   7       90.22       80.33     10.31 o 
   7   5   7        2.76       -7.11      7.36 o 
   8   5   7        0.09      -10.02     12.67 o 
  -8   6   7      512.13      514.59     24.51 o 
  -7   6   7       45.87       52.46      9.11 o 
  -6   6   7       55.73       56.97      8.32 o 
  -5   6   7       33.40       40.91      6.20 o 
  -4   6   7      449.86      429.95     19.68 o 
  -3   6   7       68.01       78.93      8.00 o 
  -2   6   7      604.59      660.71     27.59 o 
  -1   6   7       98.46      107.82      7.86 o 
   0   6   7      737.64      698.41     24.21 o 
   1   6   7        2.60        7.01      4.07 o 
   2   6   7      152.13      125.73     11.39 o 
   3   6   7     1586.89     1594.19     49.53 o 
   4   6   7       77.51       84.49     11.23 o 
   5   6   7      210.48      197.22     14.11 o 
   6   6   7        1.38        8.86      8.29 o 
   7   6   7        0.31        4.25      8.74 o 
   8   6   7      207.75      250.32     29.52 o 
  -8   7   7     1250.84     1214.44     56.81 o 
  -7   7   7      337.50      318.44     16.98 o 
  -6   7   7        5.84        4.53      6.17 o 
  -5   7   7       86.20       85.54      9.53 o 
  -4   7   7      529.05      474.06     15.88 o 
  -3   7   7        4.16        3.59      4.88 o 
  -2   7   7      429.88      462.49     27.46 o 
  -1   7   7       58.66       68.92      8.68 o 
   0   7   7        6.31       10.91      4.68 o 
   1   7   7       10.94       10.19      4.26 o 
   2   7   7       16.96       11.68      6.49 o 
   3   7   7       33.40       35.02     11.79 o 
   4   7   7     1170.18     1213.84     40.96 o 
   5   7   7      405.77      394.07     58.90 o 
   6   7   7      149.90      153.90     27.09 o 
   7   7   7       43.80       35.60     11.33 o 
   8   7   7        2.08       10.39     11.65 o 
  -8   8   7      206.60      167.30     14.23 o 
  -7   8   7        0.26       -9.66      6.53 o 
  -6   8   7      134.47      122.62      9.63 o 
  -5   8   7      106.51      106.36     10.28 o 
  -4   8   7       50.17       70.61      9.86 o 
  -3   8   7      427.65      430.08     15.58 o 
  -2   8   7       27.51       51.12      8.85 o 
  -1   8   7      132.95      149.18     14.44 o 
   0   8   7      225.01      230.21     13.96 o 
   1   8   7      309.90      311.61     16.45 o 
   2   8   7      650.01      583.86     32.27 o 
   3   8   7        2.31        4.36      6.59 o 
   4   8   7      158.10      181.36     25.41 o 
   5   8   7      263.31      230.34     17.56 o 
   6   8   7       57.18       41.41     10.57 o 
   7   8   7       35.16       37.18     11.46 o 
   8   8   7       27.45       38.57     13.54 o 
  -8   9   7       10.44        6.21      8.50 o 
  -7   9   7        2.85       11.69      8.46 o 
  -6   9   7       11.96        3.33      5.96 o 
  -5   9   7      169.21      165.22     13.54 o 
  -4   9   7       20.67       19.65      6.71 o 
  -3   9   7        0.49       -0.73      5.30 o 
  -2   9   7       57.37       52.52      9.01 o 
  -1   9   7       40.12       50.79      9.75 o 
   0   9   7       38.70       40.80     11.38 o 
   1   9   7      335.14      356.06     23.96 o 
   2   9   7      119.33      115.42     14.48 o 
   3   9   7      692.29      655.85     36.46 o 
   4   9   7      431.83      427.56     28.17 o 
   5   9   7       48.23       56.57     11.11 o 
   6   9   7        2.31        5.11      8.57 o 
   7   9   7       20.35        7.77      9.79 o 
  -8  10   7      377.29      356.10     31.77 o 
  -7  10   7        9.33        4.58      7.31 o 
  -6  10   7      585.40      671.02     22.47 o 
  -5  10   7      309.13      331.44     14.28 o 
  -4  10   7        7.43       12.54      8.14 o 
  -3  10   7       70.75       49.78      9.75 o 
  -2  10   7       93.52       90.65     10.89 o 
  -1  10   7        2.69       -9.77      6.52 o 
   0  10   7       17.07        1.11      5.49 o 
   1  10   7       73.45       79.19     15.67 o 
   2  10   7      959.70      851.36     52.22 o 
   3  10   7      211.07      170.64     17.72 o 
   4  10   7      170.76      166.38     15.11 o 
   5  10   7      144.79      159.07     17.95 o 
   6  10   7       22.64       31.55     10.89 o 
   7  10   7       19.86       24.78     13.62 o 
  -7  11   7       82.84       93.80     12.52 o 
  -6  11   7     1935.26     2039.41     65.15 o 
  -5  11   7      229.90      224.78     15.55 o 
  -4  11   7      132.97      141.13     14.81 o 
  -3  11   7       92.36      114.24     19.74 o 
  -2  11   7       25.19       23.54      9.81 o 
  -1  11   7      362.77      370.63     20.37 o 
   0  11   7       27.45       18.48     12.44 o 
   1  11   7      353.57      392.85     26.67 o 
   2  11   7      416.29      423.07     30.08 o 
   3  11   7      210.02      172.56     37.95 o 
   4  11   7        7.39        9.64      7.54 o 
   5  11   7       89.95       98.00     13.33 o 
   6  11   7        5.91       -2.46      9.73 o 
   7  11   7      133.39      143.06     25.34 o 
  -7  12   7       33.73       10.84     12.81 o 
  -6  12   7       65.88       73.00     11.48 o 
  -5  12   7      725.08      737.07     29.92 o 
  -4  12   7      187.42      206.47     17.41 o 
  -3  12   7      104.53      126.74     20.63 o 
  -2  12   7      113.53       98.73     14.44 o 
  -1  12   7       30.02       35.51      8.31 o 
   0  12   7      602.53      516.01     48.78 o 
   1  12   7      318.64      281.04     22.30 o 
   2  12   7      269.87      227.18     30.81 o 
   3  12   7        5.79        7.23      8.81 o 
   4  12   7       34.21       55.56     14.96 o 
   5  12   7       45.48       48.20     11.38 o 
   6  12   7      155.09      157.88     20.79 o 
   7  12   7       57.89       85.92     29.31 o 
  -7  13   7       12.17       12.67     12.89 o 
  -6  13   7        0.37       11.84      9.31 o 
  -5  13   7        7.96       22.07      8.75 o 
  -4  13   7        5.50       21.54      9.43 o 
  -3  13   7       16.21       23.21     10.65 o 
  -2  13   7       27.46       21.34      9.95 o 
  -1  13   7        0.18      -10.25      7.54 o 
   0  13   7      447.40      338.60     25.34 o 
   1  13   7      938.69      857.14     44.72 o 
   2  13   7       40.37       52.85     12.86 o 
   3  13   7      125.95      116.30     24.91 o 
   4  13   7        0.12       -5.62      8.39 o 
   5  13   7        7.98        8.05      8.89 o 
   6  13   7      199.77      193.98     18.92 o 
  -7  14   7       78.75       53.85     17.46 o 
  -6  14   7       46.89       68.37     14.00 o 
  -5  14   7      224.38      204.67     18.94 o 
  -4  14   7        9.15       13.34     16.93 o 
  -3  14   7       19.42       10.54     22.56 o 
  -2  14   7        2.30        1.53      9.58 o 
  -1  14   7       45.01       22.07     10.74 o 
   0  14   7      927.53      861.65     45.48 o 
   1  14   7      156.46      206.64     20.76 o 
   2  14   7      135.01       95.43     15.53 o 
   3  14   7        4.96       -0.67      9.02 o 
   4  14   7       89.72       90.36     21.55 o 
   5  14   7      246.63      240.83     24.31 o 
   6  14   7       25.07       18.95     10.83 o 
  -6  15   7       38.24       54.11     13.73 o 
  -5  15   7        5.98        3.99     10.10 o 
  -4  15   7      228.83      262.71     35.80 o 
  -3  15   7       37.46       38.25     13.22 o 
  -2  15   7       38.21       20.94     11.17 o 
  -1  15   7       62.21       43.67     12.85 o 
   0  15   7       30.75       28.95     11.20 o 
   1  15   7        2.92        5.82      9.15 o 
   2  15   7      273.09      195.41     20.86 o 
   3  15   7        2.13        5.16      9.45 o 
   4  15   7       41.44       57.04     14.42 o 
   5  15   7       14.89       34.50     14.08 o 
   6  15   7        0.48       -8.91     11.94 o 
  -6  16   7       72.08       61.00     14.55 o 
  -5  16   7       76.06      107.01     16.30 o 
  -4  16   7       37.95       42.01     30.51 o 
  -3  16   7       12.82        0.75     13.75 o 
  -2  16   7        0.12       -1.12      9.41 o 
  -1  16   7        8.43       28.07     11.73 o 
   0  16   7      215.79      188.93     21.08 o 
   1  16   7        7.60       10.58      9.85 o 
   2  16   7       71.65       61.74     28.06 o 
   3  16   7       32.53       28.64     11.84 o 
   4  16   7        0.26        9.56     11.48 o 
   5  16   7       11.44       21.74     12.97 o 
  -5  17   7        5.31       14.10     11.44 o 
  -4  17   7       29.81       55.69     22.28 o 
  -3  17   7       71.28       78.65     25.79 o 
  -2  17   7        4.08        3.32     10.46 o 
  -1  17   7        7.88        4.97     10.37 o 
   0  17   7        7.17        5.32     10.36 o 
   1  17   7      154.54      138.03     39.56 o 
   2  17   7        2.12        5.59     10.42 o 
   3  17   7       31.50       38.96     25.18 o 
   4  17   7        0.00       -8.36      9.95 o 
  -4  18   7      170.05      193.66     25.83 o 
  -3  18   7        0.12       -3.62     10.87 o 
  -2  18   7       11.28        3.32     11.66 o 
  -1  18   7        5.90       -6.28      9.98 o 
   0  18   7        1.94        1.29      9.85 o 
   1  18   7        2.15       -6.17     21.66 o 
   2  18   7        1.64      -10.26      9.36 o 
   3  18   7      124.77      148.10     26.56 o 
   4  18   7       94.39      141.23     45.06 o 
  -4  19   7        2.74      -24.97     20.54 o 
  -3  19   7       42.16       50.70     25.68 o 
  -2  19   7      277.48      350.02     47.51 o 
  -1  19   7       44.80       46.39     18.20 o 
   0  19   7       32.65       34.64     14.18 o 
   1  19   7      176.21      236.46     25.19 o 
   2  19   7        0.46       13.32     11.65 o 
   3  19   7        5.13        2.70     11.79 o 
  -3  20   7       12.00        5.26     14.70 o 
  -2  20   7        2.72       -7.52     16.55 o 
  -1  20   7        0.23       -4.90     21.14 o 
   0  20   7       56.17       56.53     15.85 o 
   1  20   7       86.06      102.57     19.64 o 
   2  20   7        1.77        5.56     13.24 o 
  -8   0   8        1.76       10.79     13.95 o 
  -6   0   8      101.56       81.30     15.27 o 
  -4   0   8      716.23      686.14     28.24 o 
  -2   0   8       33.32       15.51     12.96 o 
   0   0   8     1525.13     1414.10     49.69 o 
   2   0   8      750.49      749.37     36.45 o 
   4   0   8      261.37      247.54     15.79 o 
   6   0   8       63.78       41.53      9.87 o 
   8   0   8       63.17       80.84     22.95 o 
  -9   1   8        2.46      -10.58     10.16 o 
  -8   1   8        0.39       -1.56      8.58 o 
  -7   1   8       81.66       72.60     11.28 o 
  -6   1   8      115.19       97.21     11.43 o 
  -5   1   8      248.14      248.76     16.40 o 
  -4   1   8      185.57      186.25     10.39 o 
  -3   1   8      123.91      118.63      8.16 o 
  -2   1   8        1.22        9.59      6.50 o 
  -1   1   8      654.22      683.01     24.47 o 
   0   1   8        0.24        3.27      3.27 o 
   1   1   8       15.95       15.01      5.93 o 
   2   1   8      116.79      130.35      9.13 o 
   3   1   8       90.73      112.99      8.68 o 
   4   1   8      192.79      211.30     10.33 o 
   5   1   8       21.71       28.72      5.87 o 
   6   1   8       99.12      113.41     12.43 o 
   7   1   8       11.38        3.32      7.37 o 
   8   1   8       13.89        2.43      8.66 o 
  -8   2   8       14.02        9.90     11.31 o 
  -7   2   8       60.91       54.19     10.71 o 
  -6   2   8        1.75        0.77      6.94 o 
  -5   2   8      949.88      984.89     34.61 o 
  -4   2   8        0.22       -1.57      6.51 o 
  -3   2   8        0.15       -1.07      3.25 o 
  -2   2   8       70.92       63.15      6.14 o 
  -1   2   8       97.55       95.63      8.41 o 
   0   2   8        2.27       -4.43      2.95 o 
   1   2   8      360.59      353.82     13.24 o 
   2   2   8      381.17      363.88     18.17 o 
   3   2   8        5.38        4.38      4.15 o 
   4   2   8        2.12       -0.59      4.12 o 
   5   2   8      153.59      141.25      9.17 o 
   6   2   8      251.94      227.61     15.48 o 
   7   2   8        7.26       -3.44      7.05 o 
   8   2   8       20.79       17.74      9.57 o 
  -8   3   8       14.95       16.09      9.72 o 
  -7   3   8       39.13       29.83      9.26 o 
  -6   3   8      251.62      270.94     16.79 o 
  -5   3   8      462.20      468.09     39.51 o 
  -4   3   8       69.11       77.30      7.60 o 
  -3   3   8      176.82      165.98      8.41 o 
  -2   3   8      134.90      149.37     11.98 o 
  -1   3   8      357.76      381.06     13.83 o 
   0   3   8       11.62       11.64      5.74 o 
   1   3   8       86.48       95.62      6.68 o 
   2   3   8      718.57      719.85     24.96 o 
   3   3   8       87.62       87.16      6.39 o 
   4   3   8        7.54        2.79      4.79 o 
   5   3   8       26.42       22.77      7.27 o 
   6   3   8       60.30       69.13     10.23 o 
   7   3   8       31.47       39.32      9.47 o 
   8   3   8        6.81        3.17      8.63 o 
  -8   4   8       50.55       36.87     11.08 o 
  -7   4   8       28.49       27.47      9.18 o 
  -6   4   8      325.89      342.61     18.93 o 
  -5   4   8        6.32        6.57      6.44 o 
  -4   4   8       55.71       39.34     11.13 o 
  -3   4   8      489.73      495.59     17.18 o 
  -2   4   8      744.11      798.16     24.08 o 
  -1   4   8       84.15       76.75      6.22 o 
   0   4   8       25.76       30.42      4.09 o 
   1   4   8      878.67      918.52     26.47 o 
   2   4   8     1274.19     1208.56     45.45 o 
   3   4   8       17.03       17.82      6.55 o 
   4   4   8      241.95      192.94     14.37 o 
   5   4   8       16.11       27.33      7.86 o 
   6   4   8      159.68      162.01     13.87 o 
   7   4   8       68.48       73.62     19.21 o 
   8   4   8       27.32       45.61     13.14 o 
  -8   5   8        2.69       -5.12      9.01 o 
  -7   5   8        4.34       -3.65      7.69 o 
  -6   5   8       13.79        3.30      7.18 o 
  -5   5   8       22.79       38.31      8.59 o 
  -4   5   8      133.35      108.73      8.86 o 
  -3   5   8       14.19       12.24      4.41 o 
  -2   5   8     2199.75     2217.37     57.87 o 
  -1   5   8       33.77       48.27      5.23 o 
   0   5   8       58.83       62.88     12.28 o 
   1   5   8      182.47      179.33     10.94 o 
   2   5   8     1006.15     1025.61     40.13 o 
   3   5   8      335.35      334.28     20.12 o 
   4   5   8      654.37      689.52     26.81 o 
   5   5   8       32.11       32.67      8.02 o 
   6   5   8        4.98       -5.28      7.02 o 
   7   5   8       58.67       66.67     12.59 o 
   8   5   8        1.65       -3.72     10.09 o 
  -8   6   8      124.20      120.07     14.95 o 
  -7   6   8        9.19        3.01      8.33 o 
  -6   6   8        6.61        0.50      7.18 o 
  -5   6   8       38.62       33.92     10.81 o 
  -4   6   8      416.62      448.13     17.48 o 
  -3   6   8       48.79       52.92      7.46 o 
  -2   6   8      114.69      116.47      8.14 o 
  -1   6   8       70.23       76.00      8.06 o 
   0   6   8        0.89        3.47      4.50 o 
   1   6   8      747.55      692.50     24.72 o 
   2   6   8      488.63      420.91     21.80 o 
   3   6   8      885.04      867.08     36.36 o 
   4   6   8      750.98      740.58     28.38 o 
   5   6   8       41.51       33.72     11.66 o 
   6   6   8       43.43       25.95      9.26 o 
   7   6   8        1.19       -2.72      9.46 o 
  -8   7   8        0.78        6.58     10.03 o 
  -7   7   8      360.37      336.94     45.38 o 
  -6   7   8        0.53        6.38      7.40 o 
  -5   7   8       15.16        3.45      5.80 o 
  -4   7   8       62.96       54.02      9.88 o 
  -3   7   8      324.65      322.63     15.57 o 
  -2   7   8      242.77      251.67     16.63 o 
  -1   7   8      160.60      188.79     11.85 o 
   0   7   8       94.22      100.58     10.97 o 
   1   7   8      877.69      883.24     31.74 o 
   2   7   8       94.97      113.35     24.15 o 
   3   7   8     2887.34     2657.22     91.81 o 
   4   7   8      133.03      120.77     11.54 o 
   5   7   8       26.22        2.21      6.68 o 
   6   7   8        0.07        7.46      8.80 o 
   7   7   8      107.92      167.54     22.54 o 
  -8   8   8      571.55      606.42     28.71 o 
  -7   8   8      106.38       99.13     11.28 o 
  -6   8   8        1.68        2.84      7.64 o 
  -5   8   8       16.64       17.66      6.68 o 
  -4   8   8      285.69      293.42     39.65 o 
  -3   8   8      212.03      219.65     19.34 o 
  -2   8   8       19.17       13.72      7.48 o 
  -1   8   8        2.15       -0.83      7.24 o 
   0   8   8      960.04      915.35     41.64 o 
   1   8   8      217.45      191.83     14.40 o 
   2   8   8     1582.49     1536.70     68.95 o 
   3   8   8      972.34      923.59     49.86 o 
   4   8   8       24.17       15.43     11.14 o 
   5   8   8        2.43        1.57      7.88 o 
   6   8   8        1.14      -11.43      8.17 o 
   7   8   8        4.50        1.98      9.86 o 
  -8   9   8      134.30      152.07     16.47 o 
  -7   9   8       15.69       11.05      7.94 o 
  -6   9   8       11.62       -9.27      9.94 o 
  -5   9   8       28.05       23.95     10.77 o 
  -4   9   8      198.49      207.38     16.88 o 
  -3   9   8        4.31        5.66      7.89 o 
  -2   9   8      123.49      153.11     21.49 o 
  -1   9   8      280.98      292.27     21.21 o 
   0   9   8      244.43      261.34     20.83 o 
   1   9   8      187.08      188.61     21.88 o 
   2   9   8      152.53      117.88     15.09 o 
   3   9   8        2.52       11.43      8.97 o 
   4   9   8       71.15       71.44     11.64 o 
   5   9   8       55.02       53.11     11.48 o 
   6   9   8       32.82       19.68     10.82 o 
   7   9   8        8.34        0.80     10.03 o 
  -7  10   8        2.72        2.25     10.61 o 
  -6  10   8       52.33       50.17     10.45 o 
  -5  10   8        2.00        7.35      7.19 o 
  -4  10   8      132.49      125.42     14.11 o 
  -3  10   8        9.65        1.15      7.73 o 
  -2  10   8      133.42      124.39     13.08 o 
  -1  10   8      486.55      441.09     22.20 o 
   0  10   8        5.03       11.82      9.03 o 
   1  10   8     1378.23     1392.18     74.89 o 
   2  10   8      129.44      131.94     27.98 o 
   3  10   8       97.11      111.05     26.65 o 
   4  10   8       76.10       66.87     14.50 o 
   5  10   8        4.35       -1.98      7.65 o 
   6  10   8       33.24       55.93     12.32 o 
   7  10   8        0.20       11.16     11.00 o 
  -7  11   8        1.84       16.10     11.34 o 
  -6  11   8       45.03       58.78     10.79 o 
  -5  11   8      107.81      105.14     15.37 o 
  -4  11   8      211.94      194.35     28.83 o 
  -3  11   8      227.34      254.35     18.89 o 
  -2  11   8      198.95      182.25     29.96 o 
  -1  11   8      566.24      544.17     25.69 o 
   0  11   8       18.89       -1.93      8.66 o 
   1  11   8     4132.54     3748.24    152.73 o 
   2  11   8      235.02      205.67     19.81 o 
   3  11   8       41.45       28.73     10.71 o 
   4  11   8        4.84       14.32     10.58 o 
   5  11   8        3.95       -7.12     10.83 o 
   6  11   8       69.17       72.33     13.56 o 
  -7  12   8      225.09      251.62     27.65 o 
  -6  12   8       14.16        4.18      8.51 o 
  -5  12   8       38.49       20.31      8.89 o 
  -4  12   8        2.02        6.39      9.03 o 
  -3  12   8       10.10       15.98     10.28 o 
  -2  12   8      258.75      249.70     22.01 o 
  -1  12   8     1281.37     1255.47     60.05 o 
   0  12   8      665.76      653.72     37.21 o 
   1  12   8       32.79       67.83     13.67 o 
   2  12   8       53.24       22.45     11.56 o 
   3  12   8        4.15       -2.32      7.89 o 
   4  12   8        6.70        8.21      9.98 o 
   5  12   8       47.11       46.30     14.11 o 
   6  12   8       38.00       24.85     11.14 o 
  -6  13   8       57.05       57.37     11.32 o 
  -5  13   8       79.92       65.33     11.57 o 
  -4  13   8       12.68       11.12     13.57 o 
  -3  13   8        0.83       -5.79     10.03 o 
  -2  13   8        0.37      -12.56      8.63 o 
  -1  13   8      136.34      180.90     26.93 o 
   0  13   8        3.91        3.66      9.05 o 
   1  13   8      591.02      536.02     33.79 o 
   2  13   8       16.85       12.36     10.81 o 
   3  13   8      343.21      345.87     27.42 o 
   4  13   8       12.17        3.29      9.94 o 
   5  13   8      186.64      214.59     23.43 o 
   6  13   8      117.91      111.23     19.10 o 
  -6  14   8       11.01       29.57     10.42 o 
  -5  14   8       16.81       27.50      9.85 o 
  -4  14   8       45.95       49.55     14.37 o 
  -3  14   8      158.56      207.31     39.67 o 
  -2  14   8        7.82       11.90     16.50 o 
  -1  14   8       94.50      104.45     16.29 o 
   0  14   8      918.27      834.83     79.85 o 
   1  14   8        0.02       -2.65      8.92 o 
   2  14   8        2.46       -8.71      8.06 o 
   3  14   8       85.90       78.15     20.95 o 
   4  14   8        6.04       -2.52     11.97 o 
   5  14   8       58.99       73.76     16.79 o 
  -6  15   8        0.57        1.28     10.92 o 
  -5  15   8       10.27        9.15     10.29 o 
  -4  15   8       49.92       60.59     20.05 o 
  -3  15   8       74.91       87.77     26.35 o 
  -2  15   8        9.65      -12.42      8.28 o 
  -1  15   8        9.06       15.80     10.60 o 
   0  15   8      428.50      459.05     32.54 o 
   1  15   8       31.22       18.20     12.76 o 
   2  15   8        2.96       20.76     11.18 o 
   3  15   8        2.76       -6.50     11.37 o 
   4  15   8       31.29       38.64     29.80 o 
   5  15   8        7.34       10.19     17.64 o 
  -5  16   8        2.07        7.83     10.86 o 
  -4  16   8       74.46       95.18     18.90 o 
  -3  16   8        0.36       10.06     18.31 o 
  -2  16   8       37.43       38.28     15.47 o 
  -1  16   8        1.31       11.63     10.63 o 
   0  16   8       25.90       18.51     17.94 o 
   1  16   8      153.29      170.55     20.69 o 
   2  16   8       12.16        8.78     10.29 o 
   3  16   8       22.71       33.05     12.95 o 
   4  16   8      156.39      151.97     34.06 o 
  -4  17   8        8.21       -0.60     18.78 o 
  -3  17   8      206.35      227.39     39.02 o 
  -2  17   8       20.20       29.03     13.69 o 
  -1  17   8       15.27       12.31     14.42 o 
   0  17   8       90.81       78.52     16.65 o 
   1  17   8        0.02        2.08     10.38 o 
   2  17   8      131.42      120.84     19.24 o 
   3  17   8        6.49        7.94     11.09 o 
   4  17   8      149.75      160.64     24.30 o 
  -4  18   8       34.63       54.11     26.17 o 
  -3  18   8        7.75        8.43     12.99 o 
  -2  18   8       48.87       55.55     15.64 o 
  -1  18   8        4.42        9.27     11.42 o 
   0  18   8       14.18       19.42     12.38 o 
   1  18   8      140.86      129.98     23.10 o 
   2  18   8        4.34        8.71     11.15 o 
   3  18   8       32.60       32.91     13.91 o 
  -3  19   8       61.15       38.61     17.09 o 
  -2  19   8      157.86      174.03     34.66 o 
  -1  19   8       75.91       93.23     18.85 o 
   0  19   8       23.85       15.33     12.72 o 
   1  19   8       22.71       28.35     15.00 o 
   2  19   8       69.81       81.81     18.19 o 
  -1  20   8        2.39        2.29     12.58 o 
   0  20   8        4.61        4.40     12.79 o 
  -7   0   9        2.98       -0.35     11.97 o 
  -5   0   9       98.91       81.49     26.75 o 
  -3   0   9        3.39       -4.88      5.47 o 
  -1   0   9      178.82      172.62     16.37 o 
   1   0   9      691.65      668.17     27.59 o 
   3   0   9       13.95       35.56      9.76 o 
   5   0   9      120.99      133.34     23.12 o 
   7   0   9        5.89       25.57     17.58 o 
  -8   1   9       10.86       13.94      9.93 o 
  -7   1   9       29.96       20.54      9.61 o 
  -6   1   9        0.82        2.08      7.64 o 
  -5   1   9       70.05       81.38     15.77 o 
  -4   1   9       48.87       50.39      8.50 o 
  -3   1   9      419.10      422.90     18.52 o 
  -2   1   9      299.00      295.81     12.78 o 
  -1   1   9       70.25       65.78      8.23 o 
   0   1   9      679.58      679.19     19.64 o 
   1   1   9      294.08      274.76     11.94 o 
   2   1   9       12.30       17.48      5.51 o 
   3   1   9        6.01        8.12      5.40 o 
   4   1   9       86.53       77.06      7.21 o 
   5   1   9      155.09      164.09     13.07 o 
   6   1   9       47.65       42.64      8.71 o 
   7   1   9        2.87       -9.07     10.12 o 
  -8   2   9       57.66       38.67     11.09 o 
  -7   2   9       95.22      105.31     13.58 o 
  -6   2   9       10.32       14.43      8.41 o 
  -5   2   9       26.14       12.78      7.08 o 
  -4   2   9       26.92       19.39      5.81 o 
  -3   2   9       99.40      112.04      7.65 o 
  -2   2   9       33.80       24.60      5.34 o 
  -1   2   9       37.35       31.66      7.13 o 
   0   2   9        0.96        0.32      3.55 o 
   1   2   9      517.55      518.97     17.73 o 
   2   2   9      696.53      694.45     25.01 o 
   3   2   9      136.25      142.95     13.37 o 
   4   2   9      542.90      437.37     35.11 o 
   5   2   9       88.85      112.48     20.93 o 
   6   2   9       42.05       35.97      9.24 o 
   7   2   9        3.01        3.54      8.27 o 
  -8   3   9        3.93       -2.80      9.77 o 
  -7   3   9      137.39      140.46     17.46 o 
  -6   3   9       10.06        8.06      7.70 o 
  -5   3   9      149.72      137.35     12.44 o 
  -4   3   9       16.61        6.93      4.91 o 
  -3   3   9      423.02      425.32     14.66 o 
  -2   3   9        0.26       -3.52      4.10 o 
  -1   3   9       15.10        9.56      4.90 o 
   0   3   9      306.33      314.74     11.85 o 
   1   3   9     1392.27     1458.24     45.69 o 
   2   3   9      952.11      935.70     37.79 o 
   3   3   9      347.20      355.78     43.44 o 
   4   3   9      414.41      373.38     18.67 o 
   5   3   9       56.16       43.77      8.91 o 
   6   3   9       24.66       29.13      8.70 o 
   7   3   9       26.60       36.41     10.00 o 
  -8   4   9        0.03        9.89     10.00 o 
  -7   4   9       40.70       52.37     11.04 o 
  -6   4   9       10.65       16.89      8.23 o 
  -5   4   9      191.09      184.36     16.09 o 
  -4   4   9      216.30      198.53     12.78 o 
  -3   4   9        6.86       -3.23      5.25 o 
  -2   4   9     1043.16     1073.48     31.19 o 
  -1   4   9       15.72       13.39      7.52 o 
   0   4   9      451.00      422.77     16.30 o 
   1   4   9     1439.05     1476.57     46.37 o 
   2   4   9      517.69      515.10     30.20 o 
   3   4   9       28.56       13.29      7.35 o 
   4   4   9      410.18      389.12     27.85 o 
   5   4   9       20.89       12.85      9.73 o 
   6   4   9      102.21      112.81     12.84 o 
   7   4   9        0.07       -6.46      7.81 o 
  -8   5   9        0.32      -13.21      8.81 o 
  -7   5   9       12.11       19.23      9.55 o 
  -6   5   9      338.11      361.67     24.22 o 
  -5   5   9       69.35       32.35     11.21 o 
  -4   5   9      492.66      508.79     19.29 o 
  -3   5   9        7.62       18.88      6.33 o 
  -2   5   9       14.62       -2.11      5.02 o 
  -1   5   9       48.57       45.94      7.46 o 
   0   5   9       55.42       54.62      7.24 o 
   1   5   9      817.60      742.28     30.60 o 
   2   5   9      261.74      237.16     16.34 o 
   3   5   9       65.09       64.49     11.60 o 
   4   5   9       10.45        0.00      6.01 o 
   5   5   9        9.34       17.93      7.65 o 
   6   5   9      112.56      136.49     23.58 o 
   7   5   9        5.53       -1.13      8.66 o 
  -8   6   9        0.14        1.60      9.83 o 
  -7   6   9       78.34       82.77     12.62 o 
  -6   6   9        7.42       19.36      8.28 o 
  -5   6   9       29.90       38.59     13.53 o 
  -4   6   9      108.58      132.91     10.60 o 
  -3   6   9       10.05        6.48     10.34 o 
  -2   6   9       51.31       62.48      8.11 o 
  -1   6   9       84.26       81.59     13.01 o 
   0   6   9      238.22      253.26     18.44 o 
   1   6   9        5.75       -1.76      5.10 o 
   2   6   9       30.50       42.83      9.10 o 
   3   6   9      108.49      102.56     13.92 o 
   4   6   9       19.32       10.36      6.57 o 
   5   6   9      104.52       99.82     12.46 o 
   6   6   9        1.46        0.07      7.72 o 
   7   6   9        7.43       14.13     11.11 o 
  -8   7   9       68.18       69.51     13.38 o 
  -7   7   9       30.70       33.38     10.34 o 
  -6   7   9       24.68       31.82      9.68 o 
  -5   7   9       32.14       30.80      8.68 o 
  -4   7   9      441.64      458.14     21.57 o 
  -3   7   9       69.02       36.91      9.55 o 
  -2   7   9      181.28      180.27     17.59 o 
  -1   7   9       12.41       11.74      5.87 o 
   0   7   9      240.33      234.96     13.39 o 
   1   7   9     1067.24     1053.45     41.64 o 
   2   7   9      408.80      382.48     33.85 o 
   3   7   9      266.11      240.90     18.09 o 
   4   7   9      227.49      257.73     21.90 o 
   5   7   9       74.84       90.06     11.52 o 
   6   7   9       48.24       49.74     11.78 o 
   7   7   9       69.73       72.10     24.53 o 
  -7   8   9      100.34      109.03     16.49 o 
  -6   8   9        9.06       12.18     10.16 o 
  -5   8   9      100.63      124.86     12.69 o 
  -4   8   9        0.02       -5.96      7.81 o 
  -3   8   9        9.73       -6.32      9.16 o 
  -2   8   9       25.69       22.10      8.83 o 
  -1   8   9        0.89       -8.42      6.04 o 
   0   8   9       38.20       39.57      7.22 o 
   1   8   9      349.81      346.99     20.56 o 
   2   8   9      734.74      729.14     32.72 o 
   3   8   9      788.70      759.98     34.41 o 
   4   8   9       14.27       -0.36      9.05 o 
   5   8   9       77.63       85.09     13.19 o 
   6   8   9        0.35       -1.72      9.37 o 
   7   8   9      201.75      286.68     23.47 o 
  -7   9   9      269.60      247.40     35.78 o 
  -6   9   9       24.01       25.71     11.24 o 
  -5   9   9        7.10       -3.42      7.15 o 
  -4   9   9        0.03       10.54      8.62 o 
  -3   9   9      131.09      123.81     14.13 o 
  -2   9   9       10.44       25.28      9.89 o 
  -1   9   9      122.13      125.56     17.20 o 
   0   9   9      573.52      467.57     51.79 o 
   1   9   9       30.33       22.42      9.83 o 
   2   9   9        7.14       13.83      9.20 o 
   3   9   9       45.11       27.89     11.25 o 
   4   9   9      116.65       90.76     24.24 o 
   5   9   9      143.90      153.88     16.56 o 
   6   9   9       94.41      111.69     15.58 o 
  -7  10   9      216.90      195.89     22.03 o 
  -6  10   9       52.65       58.37     13.26 o 
  -5  10   9       61.00       66.84     11.06 o 
  -4  10   9      153.16      163.31     29.35 o 
  -3  10   9       88.70       79.43     12.52 o 
  -2  10   9      294.00      233.18     17.74 o 
  -1  10   9      245.11      284.18     18.28 o 
   0  10   9      139.55      151.51     24.58 o 
   1  10   9        4.19       -3.84      8.43 o 
   2  10   9        0.09       -5.56     10.89 o 
   3  10   9       18.32       24.72     10.88 o 
   4  10   9       40.62       52.53     13.79 o 
   5  10   9       35.19       28.14     15.45 o 
   6  10   9      134.29      172.97     18.72 o 
  -7  11   9      179.03      134.11     18.05 o 
  -6  11   9        0.78        2.05     13.31 o 
  -5  11   9       31.44       29.29      9.49 o 
  -4  11   9        1.09       -8.45      8.54 o 
  -3  11   9       28.74       23.73      9.89 o 
  -2  11   9      588.80      610.44     52.43 o 
  -1  11   9       28.14       17.88     16.40 o 
   0  11   9        0.07       14.29     14.08 o 
   1  11   9      128.64      100.19     33.74 o 
   2  11   9       18.78       30.72     15.94 o 
   3  11   9        3.18       -5.54     15.11 o 
   4  11   9      178.52      183.28     23.81 o 
   5  11   9      100.85      107.49     18.57 o 
   6  11   9      169.55      212.96     20.11 o 
  -6  12   9       20.38       10.53     11.55 o 
  -5  12   9       32.66       36.63     10.47 o 
  -4  12   9        0.00       -0.50     12.47 o 
  -3  12   9        0.86       13.57     11.20 o 
  -2  12   9        2.64        3.30     10.54 o 
  -1  12   9       90.16      122.31     17.45 o 
   0  12   9      301.69      338.98     26.62 o 
   1  12   9        0.36       -6.46     13.00 o 
   2  12   9       33.04       36.02     13.34 o 
   3  12   9      170.34      136.87     18.81 o 
   4  12   9       15.41       18.15     10.98 o 
   5  12   9       13.22       21.88     13.01 o 
   6  12   9      243.94      305.39     29.95 o 
  -6  13   9        7.36        3.22     14.29 o 
  -5  13   9        8.01       23.28     10.05 o 
  -4  13   9        0.18        0.21      9.94 o 
  -3  13   9       13.27       10.42     15.58 o 
  -2  13   9      494.57      459.56     47.28 o 
  -1  13   9      854.38      915.70     48.83 o 
   0  13   9      355.29      362.28     28.35 o 
   1  13   9        1.18        3.03      9.52 o 
   2  13   9        4.98        9.38      9.68 o 
   3  13   9        4.90       -5.52      9.30 o 
   4  13   9        1.03        1.99     11.09 o 
   5  13   9       17.32        0.14     12.54 o 
  -6  14   9       43.93       39.21     12.84 o 
  -5  14   9       28.52       32.00     10.87 o 
  -4  14   9        0.12       -7.96     12.05 o 
  -3  14   9      157.44      192.70     22.46 o 
  -2  14   9      223.55      233.96     33.26 o 
  -1  14   9      534.94      513.25     34.73 o 
   0  14   9       64.13       59.23     14.63 o 
   1  14   9       12.13       -0.44      9.78 o 
   2  14   9       31.84       23.79     11.45 o 
   3  14   9        0.06        6.88     10.35 o 
   4  14   9        0.48       -0.44     10.70 o 
   5  14   9       54.15       55.29     16.54 o 
  -5  15   9        0.69        4.48     10.62 o 
  -4  15   9       30.15       15.77     14.25 o 
  -3  15   9       53.60       57.33     23.98 o 
  -2  15   9      172.31      219.48     24.38 o 
  -1  15   9      129.32      194.88     22.51 o 
   0  15   9       63.51       81.59     16.62 o 
   1  15   9      120.73       98.46     16.77 o 
   2  15   9      187.48      190.28     21.87 o 
   3  15   9      219.73      204.34     22.85 o 
   4  15   9       36.25       31.34     16.85 o 
  -4  16   9        0.21       12.21     21.96 o 
  -3  16   9        2.50      -20.46     15.69 o 
  -2  16   9      266.99      328.99     41.32 o 
  -1  16   9      161.01      174.08     22.19 o 
   0  16   9        3.64        6.55     10.51 o 
   1  16   9       73.85       42.33     13.92 o 
   2  16   9        0.23        0.63     10.13 o 
   3  16   9       49.93       62.57     16.14 o 
   4  16   9        0.60       -3.23     11.56 o 
  -4  17   9        0.38      -10.44     19.21 o 
  -3  17   9        2.64       -1.30     12.26 o 
  -2  17   9      198.01      236.01     73.68 o 
  -1  17   9       19.37       36.49     14.21 o 
   0  17   9        0.52       15.31     11.79 o 
   1  17   9        7.20      -13.96      9.61 o 
   2  17   9      124.20      153.28     21.52 o 
   3  17   9       37.38       51.85     26.15 o 
  -3  18   9        5.22       -9.54     12.10 o 
  -2  18   9       48.12       39.04     17.28 o 
  -1  18   9       17.68        4.73     12.23 o 
   0  18   9        2.04       23.24     14.61 o 
   1  18   9      112.55       97.36     18.56 o 
   2  18   9       40.03       69.85     17.59 o 
  -1  19   9       25.97       23.52     23.34 o 
   0  19   9       21.11       26.07     30.77 o 
  -8   0  10        7.81       16.22     15.59 o 
  -6   0  10      325.00      312.51     27.04 o 
  -4   0  10        4.04        5.41      9.29 o 
  -2   0  10       93.75      100.41     13.30 o 
   0   0  10       29.32       33.95      7.91 o 
   2   0  10      513.98      543.12     30.51 o 
   4   0  10      956.36      813.31     65.20 o 
   6   0  10       17.24       26.65     17.11 o 
  -8   1  10       52.29       47.77     17.06 o 
  -7   1  10      367.91      388.40     32.11 o 
  -6   1  10       49.90       39.32     10.05 o 
  -5   1  10       11.78       19.34      7.82 o 
  -4   1  10       10.68        3.29      6.82 o 
  -3   1  10        0.00       -3.98      4.05 o 
  -2   1  10        8.51        5.96      7.26 o 
  -1   1  10      757.58      725.73     27.32 o 
   0   1  10        4.72        2.83      4.21 o 
   1   1  10        4.20        8.73      4.71 o 
   2   1  10      312.48      286.69     18.11 o 
   3   1  10       96.07       82.84     11.53 o 
   4   1  10       12.05        9.90      8.48 o 
   5   1  10        9.74       18.52     11.06 o 
   6   1  10       32.68       21.59     12.08 o 
   7   1  10       11.34       15.03     13.64 o 
  -8   2  10      123.69      126.10     15.94 o 
  -7   2  10       74.42       79.48     12.57 o 
  -6   2  10       25.39       17.61     12.24 o 
  -5   2  10       33.77       25.41      8.21 o 
  -4   2  10        1.47        0.77      5.70 o 
  -3   2  10      652.81      626.26     19.43 o 
  -2   2  10      409.17      403.44     16.10 o 
  -1   2  10      452.65      446.12     19.93 o 
   0   2  10      825.54      825.97     26.51 o 
   1   2  10        0.03        1.55      5.20 o 
   2   2  10        4.18       -1.69      5.95 o 
   3   2  10        8.68        8.80      7.43 o 
   4   2  10      164.41      195.14     16.93 o 
   5   2  10       22.60       21.63      7.77 o 
   6   2  10       11.50       21.12     29.65 o 
   7   2  10       82.72       53.88     32.99 o 
  -8   3  10        2.13        2.02     10.40 o 
  -7   3  10       12.81       12.40     10.09 o 
  -6   3  10        8.50       23.17      8.90 o 
  -5   3  10       29.15       26.42      8.51 o 
  -4   3  10       21.96       26.92      6.71 o 
  -3   3  10       38.17       48.06      7.12 o 
  -2   3  10       13.82        6.79      7.56 o 
  -1   3  10       10.08       23.07      6.92 o 
   0   3  10     1222.42     1230.92     36.30 o 
   1   3  10       72.17       84.28      9.26 o 
   2   3  10       93.68       91.63     11.62 o 
   3   3  10       43.22       39.50      9.48 o 
   4   3  10      109.33      117.57     14.03 o 
   5   3  10       19.31       18.53      7.87 o 
   6   3  10        0.01       11.01      8.19 o 
   7   3  10       31.00       21.92     13.53 o 
  -7   4  10        1.87       -0.62      8.98 o 
  -6   4  10       50.98       45.92     10.02 o 
  -5   4  10        3.91        1.61      6.36 o 
  -4   4  10        0.31        1.40      5.73 o 
  -3   4  10        2.22        7.16      7.80 o 
  -2   4  10      389.42      396.18     23.79 o 
  -1   4  10      150.79      145.62     11.83 o 
   0   4  10      331.10      348.79     15.32 o 
   1   4  10      157.27      167.88     11.89 o 
   2   4  10      676.11      640.38     35.82 o 
   3   4  10       27.20       13.07      9.67 o 
   4   4  10        0.55       -4.01      7.48 o 
   5   4  10        1.07       -5.11      6.76 o 
   6   4  10      108.14       93.14     12.50 o 
   7   4  10       20.28       23.00     10.03 o 
  -7   5  10       31.44       26.32     11.01 o 
  -6   5  10        0.06       -2.54      8.34 o 
  -5   5  10        5.66       17.66      9.91 o 
  -4   5  10      262.69      267.05     24.25 o 
  -3   5  10        0.81        4.23      7.98 o 
  -2   5  10        4.05        4.07      5.66 o 
  -1   5  10     1525.14     1516.47     68.68 o 
   0   5  10       97.36       88.35     11.33 o 
   1   5  10      986.18      934.24     32.61 o 
   2   5  10      210.05      228.64     16.84 o 
   3   5  10       52.79       51.00     10.53 o 
   4   5  10        0.31       22.60      9.19 o 
   5   5  10        0.38       -1.23      6.96 o 
   6   5  10       20.01        7.26     15.38 o 
   7   5  10       34.70       28.92     10.85 o 
  -7   6  10       41.70       20.13     11.89 o 
  -6   6  10        1.91        8.58     10.26 o 
  -5   6  10       21.27       17.42     10.04 o 
  -4   6  10      265.78      272.40     19.75 o 
  -3   6  10       19.79       12.61     12.03 o 
  -2   6  10      140.40      147.97     11.68 o 
  -1   6  10        0.16       -0.72      5.40 o 
   0   6  10      472.97      460.55     39.41 o 
   1   6  10      894.31      822.99     35.02 o 
   2   6  10      229.55      178.97     21.65 o 
   3   6  10      325.19      352.17     22.29 o 
   4   6  10       13.46       10.07     12.36 o 
   5   6  10      134.71      159.47     14.38 o 
   6   6  10       20.83       36.50     10.48 o 
  -7   7  10        8.01       13.29     11.40 o 
  -6   7  10      180.09      225.78     31.33 o 
  -5   7  10        4.41       12.47     10.02 o 
  -4   7  10      118.97      125.63     12.50 o 
  -3   7  10      196.55      187.61     16.47 o 
  -2   7  10       48.26       51.43      8.63 o 
  -1   7  10        5.31        9.21      5.82 o 
   0   7  10        3.60       -1.79      5.43 o 
   1   7  10      292.21      271.22     18.36 o 
   2   7  10       11.00       10.47      9.52 o 
   3   7  10        0.00        4.67      7.47 o 
   4   7  10       22.13       14.12      8.97 o 
   5   7  10       31.44       26.46     10.79 o 
   6   7  10       26.56       37.95     11.51 o 
  -7   8  10       11.58       21.94     12.49 o 
  -6   8  10      123.00      133.84     17.18 o 
  -5   8  10      179.91      173.82     43.01 o 
  -4   8  10      402.00      365.35     28.57 o 
  -3   8  10       68.99       66.12     11.76 o 
  -2   8  10        0.05        6.40      8.47 o 
  -1   8  10       49.58       74.70      9.36 o 
   0   8  10      331.39      326.39     20.15 o 
   1   8  10       37.16       19.66      7.96 o 
   2   8  10      225.33      208.64     16.99 o 
   3   8  10       36.28       28.56      9.41 o 
   4   8  10       66.56       54.53     11.83 o 
   5   8  10       65.07       85.45     17.06 o 
   6   8  10      155.95      190.07     19.20 o 
  -7   9  10       22.47       24.69     13.12 o 
  -6   9  10      173.86      196.45     46.37 o 
  -5   9  10      234.33      287.66     21.30 o 
  -4   9  10        2.35      -13.84      9.48 o 
  -3   9  10       15.64       23.19      9.89 o 
  -2   9  10       48.25       44.30     14.46 o 
  -1   9  10        0.48        0.12      8.62 o 
   0   9  10       88.64       97.33     15.28 o 
   1   9  10       14.65       14.28      8.03 o 
   2   9  10       15.41       16.28      8.60 o 
   3   9  10       14.54       -7.24     13.34 o 
   4   9  10        8.80        0.38     10.56 o 
   5   9  10       46.71       48.32     15.26 o 
   6   9  10       12.41        3.54     11.47 o 
  -6  10  10       19.90       22.42     11.65 o 
  -5  10  10        2.59       -5.57      7.94 o 
  -4  10  10       11.92       11.31     10.50 o 
  -3  10  10      104.08       93.54     13.86 o 
  -2  10  10      899.26      878.19     46.98 o 
  -1  10  10      167.04      145.55     18.44 o 
   0  10  10       90.84       73.72     14.73 o 
   1  10  10        1.46       -9.13      8.08 o 
   2  10  10       45.29       51.30     13.24 o 
   3  10  10      153.10      167.37     21.04 o 
   4  10  10      146.33      137.73     39.39 o 
   5  10  10       22.74       21.47     18.97 o 
   6  10  10      181.31      280.39     29.56 o 
  -6  11  10        4.49       -0.73     10.84 o 
  -5  11  10       38.22       40.84     10.79 o 
  -4  11  10       54.56       49.27     12.76 o 
  -3  11  10      195.66      200.60     18.51 o 
  -2  11  10      157.27      164.29     21.49 o 
  -1  11  10     1383.86     1314.04     87.76 o 
   0  11  10      245.87      197.24     20.94 o 
   1  11  10        0.47       -4.98      9.02 o 
   2  11  10        1.13       -5.38      8.64 o 
   3  11  10       44.30       40.74     13.41 o 
   4  11  10       93.97      107.88     34.38 o 
   5  11  10       12.98        3.95     12.67 o 
  -6  12  10        5.62       -9.22     10.31 o 
  -5  12  10      121.11      143.98     16.99 o 
  -4  12  10       83.84       76.45     14.35 o 
  -3  12  10      230.80      252.24     74.07 o 
  -2  12  10       42.72       31.98     18.61 o 
  -1  12  10      551.67      577.29     76.11 o 
   0  12  10      152.87      191.83     25.16 o 
   1  12  10      216.02      179.03     20.79 o 
   2  12  10        5.26        4.90      9.90 o 
   3  12  10       27.90       30.11     12.89 o 
   4  12  10       39.68       11.59     11.91 o 
   5  12  10       21.97       14.33     13.76 o 
  -5  13  10        1.46        2.81      9.69 o 
  -4  13  10       35.30       30.18     15.56 o 
  -3  13  10      601.78      685.97    119.56 o 
  -2  13  10       20.24       24.79     13.69 o 
  -1  13  10      831.40      854.22     47.33 o 
   0  13  10        1.13       -6.88     13.73 o 
   1  13  10        5.82       -1.44     10.94 o 
   2  13  10        4.26        1.89     11.07 o 
   3  13  10        0.09       15.48     11.88 o 
   4  13  10      249.42      323.58     42.68 o 
  -5  14  10       63.72       54.90     13.35 o 
  -4  14  10        8.09       -1.09     14.20 o 
  -3  14  10      504.52      601.04     58.84 o 
  -2  14  10       23.68       22.15     12.37 o 
  -1  14  10        4.42       16.37     11.94 o 
   0  14  10        0.50       13.47     14.05 o 
   1  14  10       51.35       50.85     29.61 o 
   2  14  10        8.03        2.27     10.22 o 
   3  14  10       37.41       29.56     13.67 o 
   4  14  10       10.93       -3.39     12.03 o 
  -4  15  10       17.74       47.10     24.02 o 
  -3  15  10       63.20       65.76     24.84 o 
  -2  15  10      473.26      441.42     41.84 o 
  -1  15  10      227.66      236.93     25.15 o 
   0  15  10        3.86        5.08     15.64 o 
   1  15  10        5.69        1.47     10.93 o 
   2  15  10       44.53       71.65     38.55 o 
   3  15  10       57.80       61.23     16.91 o 
  -3  16  10       47.88       53.76     28.26 o 
  -2  16  10       80.74       92.65     19.66 o 
  -1  16  10       43.95       23.48     25.49 o 
   0  16  10      120.78      125.36     20.19 o 
   1  16  10       45.54       51.70     15.34 o 
   2  16  10       63.32       53.03     15.94 o 
   3  16  10       10.79        9.71     15.49 o 
  -2  17  10       99.29       91.52     22.78 o 
  -1  17  10        0.00        1.35     13.60 o 
   0  17  10       14.03       20.48     13.32 o 
   1  17  10        0.10       -5.10     10.86 o 
   2  17  10        9.34       -4.48     13.11 o 
  -7   0  11       48.35       69.28     18.51 o 
  -5   0  11      410.07      370.28     54.90 o 
  -3   0  11        0.07       -1.23      6.38 o 
  -1   0  11     2147.25     2115.02     73.88 o 
   1   0  11      162.46      185.45     28.32 o 
   3   0  11      132.07       95.93     22.91 o 
   5   0  11       10.69        6.96     15.43 o 
  -7   1  11        0.21       11.17     10.53 o 
  -6   1  11       28.94       42.70     10.43 o 
  -5   1  11       30.73       43.90      9.50 o 
  -4   1  11       61.48       74.85     14.95 o 
  -3   1  11       80.02       97.06      9.08 o 
  -2   1  11      569.06      602.86     21.60 o 
  -1   1  11      157.80      144.79     10.46 o 
   0   1  11      369.01      357.38     16.08 o 
   1   1  11      336.82      338.32     20.02 o 
   2   1  11       16.32        1.61     14.61 o 
   3   1  11        3.77       -0.16      9.02 o 
   4   1  11        3.72        6.16     10.38 o 
   5   1  11        5.57       15.18     11.64 o 
   6   1  11        2.73       22.37     12.44 o 
  -7   2  11       59.88       36.21     11.14 o 
  -6   2  11       14.50       19.91      9.40 o 
  -5   2  11        4.39        5.86     10.51 o 
  -4   2  11      122.49      117.51     11.77 o 
  -3   2  11      125.30      122.08     13.44 o 
  -2   2  11      162.68      177.23     13.28 o 
  -1   2  11     1651.50     1612.36     45.98 o 
   0   2  11      920.45      908.18     29.22 o 
   1   2  11       47.59       57.21      8.56 o 
   2   2  11       17.57        4.12     10.95 o 
   3   2  11      121.46      110.81     13.23 o 
   4   2  11        5.45        8.13     10.18 o 
   5   2  11        0.04       -2.27     10.25 o 
   6   2  11        9.11       31.44     14.40 o 
  -7   3  11       67.09       94.20     17.25 o 
  -6   3  11       43.05       37.67     10.42 o 
  -5   3  11      175.25      176.93     21.39 o 
  -4   3  11       36.76       32.76     10.59 o 
  -3   3  11        0.03        9.92     10.36 o 
  -2   3  11       14.38        5.84      7.95 o 
  -1   3  11     1394.60     1433.25     46.31 o 
   0   3  11        3.37       -0.59      5.38 o 
   1   3  11       14.12       11.55      6.89 o 
   2   3  11      352.64      257.30     18.36 o 
   3   3  11       17.61        9.29     10.50 o 
   4   3  11       65.14       95.97     38.63 o 
   5   3  11        2.24       11.52     11.04 o 
   6   3  11        0.20       -9.79     11.05 o 
  -7   4  11        2.11       -2.48     10.91 o 
  -6   4  11        6.99        6.44     10.43 o 
  -5   4  11      101.68       78.36     19.68 o 
  -4   4  11       28.48       20.42      9.80 o 
  -3   4  11      151.49      149.92     15.44 o 
  -2   4  11       84.97       89.52     10.66 o 
  -1   4  11      346.25      398.29     27.20 o 
   0   4  11        2.53       -6.84      5.49 o 
   1   4  11       38.40       35.39      7.85 o 
   2   4  11      307.18      255.27     22.83 o 
   3   4  11      165.26      144.50     21.86 o 
   4   4  11       56.09       44.78     10.91 o 
   5   4  11       42.94       55.19     12.26 o 
   6   4  11        1.81        1.27     11.53 o 
  -7   5  11       11.44        0.66     14.60 o 
  -6   5  11       18.70       15.15     11.68 o 
  -5   5  11       42.34       46.75     12.85 o 
  -4   5  11       54.45       74.36     10.68 o 
  -3   5  11      140.51      146.04     15.72 o 
  -2   5  11      627.51      621.70     25.70 o 
  -1   5  11       55.32       48.00      7.77 o 
   0   5  11       42.44       48.53      8.57 o 
   1   5  11      178.35      158.12     14.68 o 
   2   5  11       37.25       15.82      8.34 o 
   3   5  11        1.92        2.36     10.30 o 
   4   5  11       46.98       54.94     11.80 o 
   5   5  11        3.17        5.53      9.00 o 
   6   5  11      150.19      191.14     16.55 o 
  -7   6  11       46.44       24.85     12.71 o 
  -6   6  11      246.23      225.42     21.08 o 
  -5   6  11        0.56        5.48     10.12 o 
  -4   6  11        9.63       12.73      7.88 o 
  -3   6  11       18.87       11.80      9.53 o 
  -2   6  11        0.01       -2.80      8.39 o 
  -1   6  11      766.89      799.65     27.10 o 
   0   6  11      762.60      750.94     28.88 o 
   1   6  11      121.54       95.43     12.51 o 
   2   6  11      319.66      285.94     24.00 o 
   3   6  11       30.06       31.55      9.38 o 
   4   6  11        0.82        8.50      8.96 o 
   5   6  11        0.04       -4.09      8.74 o 
   6   6  11       86.67      131.70     30.73 o 
  -6   7  11       18.34       22.85     12.16 o 
  -5   7  11        6.33        2.51     10.21 o 
  -4   7  11       81.59       99.71     12.21 o 
  -3   7  11        5.92       10.10      9.01 o 
  -2   7  11       11.81       12.29     11.68 o 
  -1   7  11      140.15      137.37     10.95 o 
   0   7  11       53.04       33.42      9.01 o 
   1   7  11       74.73       76.53     16.38 o 
   2   7  11       33.24       31.59     10.06 o 
   3   7  11       49.38       48.79     13.51 o 
   4   7  11        1.69        2.17      9.01 o 
   5   7  11       36.21       19.14     12.97 o 
   6   7  11      115.64      109.14     20.82 o 
  -6   8  11      327.64      299.06     24.11 o 
  -5   8  11        9.54       13.96     11.01 o 
  -4   8  11       29.70       19.08      9.02 o 
  -3   8  11       60.39       67.64     13.05 o 
  -2   8  11       63.57       60.75     11.83 o 
  -1   8  11        0.20        9.79      6.90 o 
   0   8  11        1.83        9.00      7.74 o 
   1   8  11      136.36      123.65     14.32 o 
   2   8  11       64.69       42.50     10.67 o 
   3   8  11      164.26      217.34     18.97 o 
   4   8  11       65.17       61.72     12.99 o 
   5   8  11      124.18      136.73     26.71 o 
  -6   9  11       19.26        6.75     11.77 o 
  -5   9  11      123.52      150.93     25.24 o 
  -4   9  11      189.28      215.39     19.76 o 
  -3   9  11       35.72       21.95     11.25 o 
  -2   9  11        1.66       -3.69      8.70 o 
  -1   9  11        0.03        7.03      9.41 o 
   0   9  11        0.38       -1.45      7.95 o 
   1   9  11      230.77      219.61     18.27 o 
   2   9  11        9.15       15.51      9.10 o 
   3   9  11        0.06      -11.73      7.82 o 
   4   9  11       37.24       18.70     12.69 o 
   5   9  11       40.66       51.04     16.90 o 
  -6  10  11       30.96       23.35     12.99 o 
  -5  10  11        0.29       12.11     11.25 o 
  -4  10  11      295.47      286.09     39.45 o 
  -3  10  11        4.21       -8.89      9.13 o 
  -2  10  11      122.53      117.98     17.93 o 
  -1  10  11        9.73       11.48     13.13 o 
   0  10  11        0.19       15.13     10.43 o 
   1  10  11       22.71       27.05     12.29 o 
   2  10  11      121.45      100.63     33.89 o 
   3  10  11       10.17       -3.49      9.98 o 
   4  10  11        1.31        0.60     15.30 o 
   5  10  11      196.65      244.93     26.91 o 
  -5  11  11       21.62       24.00     12.34 o 
  -4  11  11       37.09       34.15     12.90 o 
  -3  11  11      103.68      130.14     18.21 o 
  -2  11  11      148.54      138.99     19.86 o 
  -1  11  11       16.93       12.58     10.98 o 
   0  11  11       16.59       14.49     11.63 o 
   1  11  11       50.63       73.52     15.70 o 
   2  11  11        0.02       -0.34     15.82 o 
   3  11  11      137.49      164.21     21.59 o 
   4  11  11       43.17       29.71     19.21 o 
  -5  12  11        2.37        1.73      9.46 o 
  -4  12  11      365.58      318.29     24.31 o 
  -3  12  11      105.63      129.51     20.15 o 
  -2  12  11       52.18       42.52     14.00 o 
  -1  12  11       22.07       42.87     14.38 o 
   0  12  11        9.72        6.99     10.52 o 
   1  12  11        0.03       -8.82     10.07 o 
   2  12  11        2.97        6.70     10.85 o 
   3  12  11        9.40        5.11     11.15 o 
   4  12  11      387.96      472.46     36.35 o 
  -4  13  11       12.96       35.75     15.90 o 
  -3  13  11       48.68       65.67     23.94 o 
  -2  13  11        3.40        8.49     12.10 o 
  -1  13  11       23.93       27.38     13.23 o 
   0  13  11      194.89      233.43     24.44 o 
   1  13  11      129.66      154.81     21.50 o 
   2  13  11       25.40        3.63     11.08 o 
   3  13  11        1.25        6.02     14.81 o 
  -4  14  11        3.89       24.37     22.99 o 
  -3  14  11      510.58      440.35     50.46 o 
  -2  14  11      278.20      317.50     29.78 o 
  -1  14  11      195.10      224.69     25.09 o 
   0  14  11       60.02       76.01     22.54 o 
   1  14  11        8.45       12.52     12.26 o 
   2  14  11       18.72       25.80     13.26 o 
   3  14  11        3.54       -9.15     11.39 o 
  -3  15  11      327.23      369.59     33.19 o 
  -2  15  11       30.92       30.25     34.77 o 
  -1  15  11        2.12      -19.03     15.73 o 
   0  15  11       63.05       40.49     14.77 o 
   1  15  11        7.96       28.76     13.31 o 
   2  15  11        4.75      -14.39      9.59 o 
  -2  16  11        9.11       14.63     13.35 o 
  -1  16  11       29.66       36.71     20.31 o 
   0  16  11       19.80        5.20     12.66 o 
   1  16  11        4.47        1.98     14.01 o 
  -6   0  12        1.02        6.13     13.11 o 
  -4   0  12      855.73      811.02     57.07 o 
  -2   0  12       14.78       24.87     12.91 o 
   0   0  12      103.90       85.55     18.27 o 
   2   0  12       10.79       29.96     17.53 o 
   4   0  12       30.90       65.80     22.86 o 
  -6   1  12       20.37       17.06     12.93 o 
  -5   1  12       91.51       80.24     15.44 o 
  -4   1  12       42.76       67.29     12.97 o 
  -2   1  12      612.97      647.71     26.47 o 
  -1   1  12        4.54        1.84      7.19 o 
   0   1  12       78.01       88.79     11.19 o 
   1   1  12       98.51       99.18     16.49 o 
   2   1  12      453.37      374.05     36.36 o 
   3   1  12      103.63      135.94     20.13 o 
   4   1  12       38.65       38.06     20.82 o 
   5   1  12       28.58       28.69     20.61 o 
  -6   2  12        4.25       10.74     11.27 o 
  -5   2  12        2.89       -3.34     10.20 o 
  -4   2  12       37.45       49.26     12.50 o 
  -3   2  12      136.59      157.07     13.53 o 
  -2   2  12      392.40      414.20     24.57 o 
  -1   2  12       12.35       17.14      6.78 o 
   0   2  12      120.48      128.65     12.24 o 
   1   2  12       43.81       49.28     13.59 o 
   2   2  12       26.25       19.62     11.43 o 
   3   2  12       26.89       22.52     12.69 o 
   4   2  12       81.49       84.40     36.36 o 
   5   2  12       29.66       40.98     15.27 o 
  -6   3  12        0.71      -10.17     11.09 o 
  -5   3  12       90.36      128.26     20.25 o 
  -4   3  12      115.69      111.94     15.19 o 
  -3   3  12      272.42      273.25     17.28 o 
  -2   3  12       36.21       42.24      9.09 o 
  -1   3  12      227.73      243.16     15.79 o 
   0   3  12      748.26      731.00     28.44 o 
   1   3  12        0.46        1.31      9.01 o 
   2   3  12        5.48       -7.62      9.21 o 
   3   3  12        0.58        8.27     10.21 o 
   4   3  12       80.64       70.91     17.45 o 
   5   3  12       12.39       -3.26     17.26 o 
  -6   4  12        6.30       -3.79     11.62 o 
  -5   4  12      146.31      144.12     18.32 o 
  -4   4  12      111.13      111.19     19.24 o 
  -3   4  12      318.02      315.54     18.62 o 
  -2   4  12      152.89      163.10     23.05 o 
  -1   4  12       32.24       47.77      7.96 o 
   0   4  12       60.71       68.54      9.97 o 
   1   4  12       27.79       13.45      9.27 o 
   2   4  12       39.16       32.66      9.76 o 
   3   4  12       77.85      102.61     32.79 o 
   4   4  12        1.12      -10.74     10.50 o 
   5   4  12       25.75       16.03     13.72 o 
  -6   5  12        2.18        4.30     11.87 o 
  -5   5  12       11.73       10.43     11.34 o 
  -4   5  12       55.64       55.84     12.86 o 
  -3   5  12       49.77       52.20     12.50 o 
  -2   5  12       81.74       93.00     14.07 o 
  -1   5  12      190.93      211.02     13.40 o 
   0   5  12        0.02        6.46      6.78 o 
   1   5  12      455.85      427.31     30.56 o 
   2   5  12        1.81        8.21      8.14 o 
   3   5  12       24.98       27.25     11.09 o 
   4   5  12      363.17      408.93     33.64 o 
   5   5  12      321.78      300.92     50.48 o 
  -6   6  12       92.76       99.32     16.92 o 
  -5   6  12        0.59        8.35     11.32 o 
  -4   6  12       82.40       77.46     14.02 o 
  -3   6  12      157.04      173.85     18.30 o 
  -2   6  12        0.00        9.84      9.94 o 
  -1   6  12       44.65       44.15      8.27 o 
   0   6  12      346.41      338.21     21.47 o 
   1   6  12      180.27      186.50     23.09 o 
   2   6  12        1.88        1.29      8.17 o 
   3   6  12        7.38        6.10      9.16 o 
   4   6  12       76.35       98.66     15.05 o 
   5   6  12       34.61       45.94     24.73 o 
  -6   7  12        1.17      -12.43     11.38 o 
  -5   7  12       10.11       -9.88     10.28 o 
  -4   7  12       14.88       18.74     11.67 o 
  -3   7  12        0.44       -3.04      9.47 o 
  -2   7  12        4.74        0.17      9.57 o 
  -1   7  12        0.32        8.14      7.08 o 
   0   7  12       13.42       14.64      8.34 o 
   1   7  12        1.53        5.16      7.83 o 
   2   7  12        0.07       -6.57      7.82 o 
   3   7  12        0.06        9.37      8.94 o 
   4   7  12       15.49        8.57     10.09 o 
   5   7  12       25.12       15.50     10.90 o 
  -5   8  12       77.52       56.31     13.82 o 
  -4   8  12       85.89       89.40     13.36 o 
  -3   8  12      135.98      160.91     17.77 o 
  -2   8  12       20.45       28.11     11.37 o 
  -1   8  12        1.67       -1.35     10.10 o 
   0   8  12       97.85      105.91     13.87 o 
   1   8  12       63.94       79.64     13.03 o 
   2   8  12       17.04        1.08      9.05 o 
   3   8  12        5.67       -3.03      8.79 o 
   4   8  12        6.10        3.31      9.88 o 
  -5   9  12       44.24       73.64     14.45 o 
  -4   9  12      179.38      216.43     20.61 o 
  -3   9  12      103.85       81.28     14.50 o 
  -2   9  12       15.52       19.53     10.11 o 
  -1   9  12        5.31        5.62     10.76 o 
   0   9  12      170.14      176.22     17.19 o 
   1   9  12       98.30      104.64     14.40 o 
   2   9  12      278.69      257.53     20.63 o 
   3   9  12      173.60      148.73     17.47 o 
   4   9  12      270.45      371.30     32.39 o 
  -5  10  12        8.97        6.56     11.89 o 
  -4  10  12      225.54      221.61     28.86 o 
  -3  10  12       73.42       84.90     14.81 o 
  -2  10  12       17.17        3.11     11.34 o 
  -1  10  12       99.35      137.18     46.18 o 
   0  10  12        1.63       -5.03     11.78 o 
   1  10  12       71.53       65.37     15.75 o 
   2  10  12       11.53       -3.14     11.06 o 
   3  10  12        1.09        2.84     11.96 o 
   4  10  12        1.18      -13.92     11.62 o 
  -4  11  12       21.48       37.96     13.76 o 
  -3  11  12       27.77       44.89     31.80 o 
  -2  11  12       29.38       41.86     14.77 o 
  -1  11  12       22.74       44.83     15.13 o 
   0  11  12        0.56       -7.47     10.45 o 
   1  11  12       66.65       66.06     16.28 o 
   2  11  12       74.48      119.90     19.72 o 
   3  11  12        4.33        8.05     13.26 o 
  -4  12  12       30.52       14.39     13.13 o 
  -3  12  12       13.91       32.71     22.52 o 
  -2  12  12       64.18       77.45     18.04 o 
  -1  12  12        0.20       -7.03     13.45 o 
   0  12  12       14.53       -2.74     11.23 o 
   1  12  12       49.87       26.97     12.51 o 
   2  12  12      211.36      303.54     28.72 o 
   3  12  12      115.36      120.13     21.23 o 
  -3  13  12      512.79      534.12     57.25 o 
  -2  13  12       55.31       29.32     15.14 o 
  -1  13  12       93.03      114.48     20.12 o 
   0  13  12        0.43       -8.20     11.16 o 
   1  13  12       11.14       18.18     13.09 o 
   2  13  12       45.42       75.13     21.21 o 
  -2  14  12        5.23       -6.70     13.02 o 
  -1  14  12        0.26      -12.61     11.45 o 
   0  14  12        0.37       10.42     14.05 o 
   1  14  12        8.72       10.71     12.89 o 
  -3   0  13     2065.96     2336.99    151.67 o 
  -1   0  13      507.51      470.35     42.25 o 
   1   0  13      104.69      148.49     29.40 o 
   3   0  13       57.05       84.88     25.10 o 
   5   0  13        0.66       -4.25     16.59 o 
  -6   1  13       14.02       15.24     26.26 o 
  -5   1  13       41.85       24.27     17.51 o 
  -4   1  13       47.96       16.78     15.71 o 
  -3   1  13       49.67       53.94     17.78 o 
  -2   1  13      384.50      400.25     29.14 o 
  -1   1  13       66.58       60.68     11.24 o 
   0   1  13        0.05       -7.74      7.52 o 
   1   1  13       42.59       12.81     11.49 o 
   2   1  13       56.84       75.57     22.46 o 
   3   1  13       36.58       16.27     13.19 o 
   4   1  13        0.26      -11.83     11.53 o 
   5   1  13       19.39       20.55     13.90 o 
  -6   2  13       20.12       43.22     14.54 o 
  -5   2  13        0.80       15.83     12.09 o 
  -4   2  13      291.12      340.58     25.01 o 
  -3   2  13     1553.85     1680.20    115.91 o 
  -2   2  13        2.70       15.29     10.44 o 
  -1   2  13       35.33       34.97      9.59 o 
   0   2  13      141.71      171.11     17.31 o 
   1   2  13       10.79       17.94     12.47 o 
   2   2  13        5.98        4.33     10.36 o 
   3   2  13       10.45       26.81     13.43 o 
   4   2  13        7.57       14.61     25.72 o 
  -5   3  13      105.18      131.25     21.13 o 
  -4   3  13      131.35      159.23     27.73 o 
  -3   3  13       11.97        6.56     10.28 o 
  -2   3  13       39.98       51.81     25.01 o 
  -1   3  13        3.25        6.62      8.48 o 
   0   3  13        3.18        6.41     12.04 o 
   1   3  13        7.26        8.59     11.04 o 
   2   3  13       27.17       21.08     16.14 o 
   3   3  13        0.17        5.41     11.88 o 
   4   3  13       58.82       45.46     16.13 o 
  -5   4  13       99.54       89.79     15.96 o 
  -4   4  13        8.27        6.97     10.89 o 
  -3   4  13       66.28       78.97     12.16 o 
  -2   4  13      292.30      304.59     29.64 o 
  -1   4  13        1.79       -9.47      6.36 o 
   0   4  13      200.32      175.78     24.86 o 
   1   4  13        1.20        5.42     10.59 o 
   2   4  13        0.78       -1.11     10.68 o 
   3   4  13       19.64       17.60     17.94 o 
   4   4  13       78.85       59.35     16.97 o 
  -5   5  13        3.36       16.49     12.87 o 
  -4   5  13       69.89       69.87     14.57 o 
  -3   5  13      146.57      129.53     16.69 o 
  -2   5  13       34.42       38.46     10.22 o 
  -1   5  13       16.87       18.54      7.51 o 
   0   5  13       13.88        1.01      8.23 o 
   1   5  13       67.89       68.70     12.34 o 
   2   5  13        0.06       -5.73     10.63 o 
   3   5  13        0.30        5.29     12.46 o 
   4   5  13        0.42        7.12     12.67 o 
  -5   6  13       79.80       60.10     14.71 o 
  -4   6  13      160.16      197.77     19.82 o 
  -3   6  13       30.12       40.73     12.96 o 
  -2   6  13       34.15       15.33     10.46 o 
  -1   6  13       34.83       33.90      9.10 o 
   0   6  13       39.97       32.18     10.36 o 
   1   6  13        4.13       14.37      9.35 o 
   2   6  13       22.55       12.90     13.22 o 
   3   6  13       77.40       87.28     18.66 o 
   4   6  13      122.41      151.31     23.44 o 
  -5   7  13       62.24       73.54     16.03 o 
  -4   7  13       50.42       62.34     14.93 o 
  -3   7  13        0.77      -15.58     10.39 o 
  -2   7  13       32.89       37.53     10.41 o 
  -1   7  13      217.49      251.07     24.42 o 
   0   7  13       70.94       66.12     16.11 o 
   1   7  13        7.72       15.16      9.77 o 
   2   7  13        2.70        3.31      9.59 o 
   3   7  13        3.41        0.04     11.99 o 
   4   7  13       39.55       31.19     15.83 o 
  -4   8  13        0.17        8.56     11.70 o 
  -3   8  13       58.97       68.00     14.60 o 
  -2   8  13       31.05       31.17     10.05 o 
  -1   8  13       22.29       23.02     20.37 o 
   0   8  13        1.27       14.25      9.51 o 
   1   8  13        0.04        2.21      8.50 o 
   2   8  13       49.85       28.57     11.90 o 
   3   8  13      119.48      129.75     17.66 o 
  -4   9  13       56.09       73.69     16.51 o 
  -3   9  13        0.65       18.54     13.45 o 
  -2   9  13        1.69        3.49     12.51 o 
  -1   9  13       62.75       64.40     16.19 o 
   0   9  13        0.30        8.28      9.66 o 
   1   9  13        0.27       -1.50      9.01 o 
   2   9  13        0.01      -10.84      9.06 o 
   3   9  13        3.21       13.78     11.01 o 
  -4  10  13        1.56       27.92     13.40 o 
  -3  10  13        2.68       -9.91     14.00 o 
  -2  10  13        1.82        3.59     12.48 o 
  -1  10  13       34.79       37.86     14.75 o 
   0  10  13       33.99       26.54     13.75 o 
   1  10  13      138.76      137.49     20.62 o 
   2  10  13       99.17       82.79     17.92 o 
  -3  11  13        6.82       -4.17     19.51 o 
  -2  11  13        9.09       13.15     13.67 o 
  -1  11  13       27.88       30.05     14.38 o 
   0  11  13        4.35       10.74     13.70 o 
   1  11  13       23.85       38.10     16.18 o 
   2  11  13       58.07       72.92     18.12 o 
  -2  12  13       74.37       91.05     19.40 o 
  -1  12  13       94.33      128.67     20.99 o 
   0  12  13        3.94        1.84     14.89 o 
   1  12  13       71.96       97.05     26.04 o 
  -4   0  14      395.43      428.31     52.86 o 
  -2   0  14        5.31        1.38     20.07 o 
   0   0  14       20.48        4.90     14.27 o 
  -5   1  14      112.33      187.40     28.25 o 
  -4   1  14       72.90       75.20     36.83 o 
  -3   1  14       60.91       63.85     18.85 o 
  -2   1  14        6.83       10.92     10.97 o 
  -1   1  14       25.57       30.63     10.48 o 
   0   1  14        6.98       10.39      9.88 o 
   1   1  14      108.00      115.72     20.19 o 
   2   1  14      107.60      139.84     25.12 o 
   3   1  14       29.31       14.19     13.99 o 
  -4   2  14       88.47       68.77     20.05 o 
  -3   2  14        0.28       26.84     16.71 o 
  -2   2  14       36.63       28.05     12.52 o 
  -1   2  14       52.77       77.80     15.99 o 
   0   2  14       16.85       -0.55      9.71 o 
   1   2  14       83.39       90.71     19.73 o 
   2   2  14       88.06      126.24     21.60 o 
   3   2  14        0.02       13.80     13.11 o 
  -4   3  14        0.65        5.81     15.70 o 
  -3   3  14        0.95       23.82     16.31 o 
  -2   3  14      244.01      247.28     22.03 o 
  -1   3  14        7.08        3.88      8.71 o 
   0   3  14       79.85       89.20     23.52 o 
   1   3  14       43.47       29.46     17.11 o 
   2   3  14       69.33       81.99     18.50 o 
   3   3  14      149.34      226.45     27.48 o 
  -4   4  14       22.09       14.31     12.66 o 
  -3   4  14        5.54       24.71     17.08 o 
  -2   4  14       91.65      104.18     20.12 o 
  -1   4  14      274.64      301.34     28.67 o 
   0   4  14        0.19        5.56     11.52 o 
   1   4  14        0.02       -2.15     12.14 o 
   2   4  14      212.08      183.94     33.65 o 
   3   4  14      168.68      137.85     23.59 o 
  -4   5  14       25.13       45.82     14.28 o 
  -3   5  14       91.93       80.72     25.27 o 
  -2   5  14      174.98      185.41     16.35 o 
  -1   5  14      177.67      176.64     22.86 o 
   0   5  14       84.96       89.81     18.04 o 
   1   5  14       29.99       41.88     15.52 o 
   2   5  14      104.75       96.21     19.78 o 
   3   5  14       43.35       35.52     16.16 o 
  -4   6  14        1.96       14.89     12.44 o 
  -3   6  14        9.67       20.57     16.29 o 
  -2   6  14       51.97       42.72     11.44 o 
  -1   6  14        2.22       10.30     12.17 o 
   0   6  14        0.10        7.35     12.49 o 
   1   6  14        1.79       -3.00     11.22 o 
   2   6  14       32.19       17.91     19.12 o 
   3   6  14        4.96        7.36     13.08 o 
  -3   7  14       15.68       21.24     12.90 o 
  -2   7  14      181.67      231.85     41.06 o 
  -1   7  14       12.98        9.22     12.40 o 
   0   7  14       63.35       98.00     16.98 o 
   1   7  14      108.23      101.44     14.91 o 
   2   7  14       14.53       20.75     14.75 o 
  -3   8  14        0.13       -6.07     12.00 o 
  -2   8  14       98.23      100.56     19.54 o 
  -1   8  14       14.56       30.85     14.65 o 
   0   8  14       99.93      121.23     16.41 o 
   1   8  14        8.43       15.42     11.17 o 
   2   8  14       24.66       20.13     11.62 o 
  -2   9  14       93.29       63.58     18.51 o 
  -1   9  14       19.33       15.28     13.76 o 
   0   9  14       14.79        0.32     13.28 o 
   1   9  14      138.62      169.42     18.87 o 
  -1  10  14        9.99       -1.27     12.90 o 
   0  10  14        9.02        9.57     19.94 o 
  -3   0  15       19.24      -20.41     20.72 o 
  -1   0  15        0.18        2.35     15.56 o 
   1   0  15       10.24        2.45     19.86 o 
  -3   1  15       81.00       69.90     20.85 o 
  -2   1  15       18.50       14.79     36.34 o 
  -1   1  15       32.94       45.20     11.81 o 
   0   1  15        1.36       -7.60     11.98 o 
   1   1  15        0.78       -3.97     12.72 o 
   2   1  15        5.42       10.91     14.13 o 
  -3   2  15       30.20       44.61     19.67 o 
  -2   2  15       23.03       24.67     17.56 o 
  -1   2  15       28.44       41.43     11.58 o 
   0   2  15      106.24      127.20     44.89 o 
   1   2  15      110.47      151.38     31.24 o 
  -3   3  15        2.51       23.28     16.86 o 
  -2   3  15       41.10       51.23     19.06 o 
  -1   3  15       40.51       45.27     14.83 o 
   0   3  15        0.45        5.21     13.47 o 
   1   3  15       99.01      121.13     22.10 o 
  -2   4  15        8.45       21.98     13.54 o 
  -1   4  15        0.16       -3.09     17.66 o 
   0   4  15       98.39      115.02     28.79 o 
   1   4  15       35.30        3.87     13.86 o 
  -2   5  15       50.08       24.36     17.91 o 
  -1   5  15        0.02       32.92     21.75 o 
   0   5  15        1.22       -7.74     12.49 o 
   1   5  15       14.18       14.32     14.40 o 
  -1   6  15       47.85       59.91     24.76 o 
   0   6  15        2.15        0.57     16.14 o 
                                                 
